# Supplementary material for: Methyl 3′-benzyl-4′-(2,4-di­chloro­phen­yl)-1′-methyl-2-oxo­spiro­[indoline-3,2′-pyrrolidine]-3′-carboxyl­ate
Source: Acta Crystallogr Sect E Struct Rep Online. 2014 Feb 22;70(Pt 3):o335. doi: 10.1107/S1600536814003523 (PMC3998484; doi:10.1107/S1600536814003523)
Supplement: Supplementary file 2 [file e-70-0o335-Isup2.hkl]

# 
# h,k,l, Fc-squared, Fo-squared, sigma(Fo-squared) and status flag 
# 
data_I
_shelx_title ' KARTHIKEYANADKS41 in P2(1)/n' 
_shelx_refln_list_code          4 
_shelx_F_calc_maximum      187.90 
_exptl_crystal_F_000      1032.00 
_reflns_d_resolution_high  0.7264 
 
loop_ 
 _symmetry_equiv_pos_as_xyz 
 'x, y, z' 
 '-x+1/2, y+1/2, -z+1/2' 
 '-x, -y, -z' 
 'x-1/2, -y-1/2, z-1/2' 
 
_cell_length_a    12.7051 
_cell_length_b    14.1724 
_cell_length_c    14.0322 
_cell_angle_alpha  90.000 
_cell_angle_beta  109.424 
_cell_angle_gamma  90.000 
 
_shelx_F_squared_multiplier     1.000 
 
loop_ 
 _refln_index_h 
 _refln_index_k 
 _refln_index_l 
 _refln_F_squared_calc 
 _refln_F_squared_meas 
 _refln_F_squared_sigma 
 _refln_observed_status 
   2   0   0       46.57       36.34      1.19 o 
   4   0   0      636.37      676.06      8.42 o 
   6   0   0      296.99      253.43      8.79 o 
   8   0   0     1073.10     1018.78     17.29 o 
  10   0   0      203.16      184.51      8.47 o 
  12   0   0      101.49       89.82     13.08 o 
  14   0   0       42.84       49.56     12.39 o 
  16   0   0        0.04        1.69      8.37 o 
   1   1   0       59.09       46.51      1.74 o 
   2   1   0     3093.33     3050.48     30.62 o 
   3   1   0      854.19      944.47      8.28 o 
   4   1   0        0.02        1.07      0.87 o 
   5   1   0      143.56      115.85      2.95 o 
   6   1   0      550.86      528.07      6.26 o 
   7   1   0       98.20       60.47      2.13 o 
   8   1   0        7.06       10.39      1.69 o 
   9   1   0      328.74      326.33      6.28 o 
  10   1   0      172.59      196.65      5.83 o 
  11   1   0        0.87        1.12      2.90 o 
  12   1   0      245.58      246.88     13.32 o 
  13   1   0        7.49       16.30      8.08 o 
  14   1   0       25.36       24.08      7.38 o 
  15   1   0       26.31       24.16      7.49 o 
  16   1   0        0.23       -5.73      6.54 o 
   0   2   0    31100.47    26392.52    630.63 o 
   1   2   0       96.85      118.78      1.35 o 
   2   2   0     5508.51     5671.22     42.35 o 
   3   2   0     8610.71     8367.72     62.17 o 
   4   2   0     7616.37     7828.71     58.67 o 
   5   2   0      579.42      501.59      5.92 o 
   6   2   0        7.77        1.62      1.31 o 
   7   2   0      987.52     1095.67     12.71 o 
   8   2   0      138.73      120.03      4.18 o 
   9   2   0       17.59       20.93      2.43 o 
  10   2   0     1919.23     1917.56     21.27 o 
  11   2   0      309.07      301.84      8.83 o 
  12   2   0        6.80        8.70      4.82 o 
  13   2   0       32.17       31.92      6.73 o 
  14   2   0        4.22       -5.36      5.36 o 
  15   2   0       16.37       21.09      7.29 o 
  16   2   0        5.40       17.27      7.65 o 
   1   3   0       49.51       36.99      0.84 o 
   2   3   0      261.32      281.79      3.03 o 
   3   3   0      308.07      299.23      3.12 o 
   4   3   0     3352.35     3622.46     27.89 o 
   5   3   0     1890.82     2173.31     18.46 o 
   6   3   0     1913.02     1861.76     16.35 o 
   7   3   0       42.37       48.06      1.85 o 
   8   3   0      841.23      852.32     10.83 o 
   9   3   0        3.74        3.12      2.06 o 
  10   3   0        2.13        2.45      2.00 o 
  11   3   0       72.32       58.19      4.87 o 
  12   3   0      213.83      224.78      7.96 o 
  13   3   0      127.93      115.04      8.74 o 
  14   3   0        0.66        5.64      6.16 o 
  15   3   0       63.43       63.72      8.80 o 
  16   3   0       19.80       30.68      8.00 o 
   0   4   0     8528.56     8308.28     92.30 o 
   1   4   0       55.43       68.06      1.34 o 
   2   4   0       53.91       37.81      1.23 o 
   3   4   0     2512.33     2705.19     20.93 o 
   4   4   0      702.16      729.77      6.80 o 
   5   4   0     1963.99     2108.66     18.05 o 
   6   4   0       74.96       87.49      2.32 o 
   7   4   0      788.76      782.60      8.36 o 
   8   4   0        0.08        2.34      1.29 o 
   9   4   0     1354.87     1352.42     15.81 o 
  10   4   0      622.42      639.26      9.83 o 
  11   4   0     1060.48     1013.67     17.30 o 
  12   4   0        1.15        6.25      4.14 o 
  13   4   0       31.41       31.44      6.58 o 
  14   4   0       15.41       21.42      6.97 o 
  15   4   0       19.43       17.03      7.24 o 
  16   4   0       33.11       42.44      8.53 o 
   1   5   0      511.33      437.31      3.93 o 
   2   5   0     5009.08     5251.67     43.96 o 
   3   5   0      281.13      255.75      2.96 o 
   4   5   0      719.74      889.41      8.06 o 
   5   5   0     1988.14     2184.97     17.85 o 
   6   5   0      973.49      951.54      9.52 o 
   7   5   0       92.52      108.95      2.93 o 
   8   5   0       58.64       45.86      2.08 o 
   9   5   0      403.53      404.02      6.24 o 
  10   5   0      407.30      451.86      8.60 o 
  11   5   0      180.32      194.61      7.21 o 
  12   5   0      192.91      200.39      8.85 o 
  13   5   0      166.30      148.25     10.08 o 
  14   5   0        0.47       -3.56      5.96 o 
  15   5   0       11.53        5.72      6.81 o 
   0   6   0     3282.92     3232.28     33.39 o 
   1   6   0      186.09      169.80      2.49 o 
   2   6   0     1594.83     1575.45     13.93 o 
   3   6   0        8.04        3.65      0.75 o 
   4   6   0      857.26      944.62     10.51 o 
   5   6   0      886.03      959.12      8.94 o 
   6   6   0      132.95      134.10      2.97 o 
   7   6   0       17.18       20.92      1.73 o 
   8   6   0       32.05       30.08      2.01 o 
   9   6   0      498.37      501.96      6.83 o 
  10   6   0       97.82       95.11      4.64 o 
  11   6   0       56.12       51.29      4.50 o 
  12   6   0      115.76      104.95      5.82 o 
  13   6   0       12.08       14.19      5.07 o 
  14   6   0       20.69       28.52      6.95 o 
  15   6   0      124.11      164.07     11.33 o 
   1   7   0      487.28      485.16      6.07 o 
   2   7   0      978.90     1022.74     12.15 o 
   3   7   0      184.02      185.88      7.60 o 
   4   7   0       75.98       56.40      1.55 o 
   5   7   0      120.04       98.56      2.39 o 
   6   7   0     2044.42     2077.61     18.39 o 
   7   7   0      443.26      451.24      9.09 o 
   8   7   0      879.03      890.66      9.83 o 
   9   7   0       52.58       46.75      2.49 o 
  10   7   0      141.85      129.74      5.00 o 
  11   7   0       16.36       20.60      4.32 o 
  12   7   0        4.06        7.10      3.69 o 
  13   7   0       80.69       90.93      6.06 o 
  14   7   0        1.13       10.89      6.51 o 
  15   7   0        5.06        1.44      6.84 o 
   0   8   0      812.33      870.73     17.40 o 
   1   8   0       48.60       54.80      1.61 o 
   2   8   0      573.33      603.23     11.04 o 
   3   8   0     1160.22     1210.35     13.13 o 
   4   8   0       68.50       85.72      2.68 o 
   5   8   0     2924.19     2917.92     23.26 o 
   6   8   0       40.25       44.29      1.87 o 
   7   8   0      435.94      451.93      6.03 o 
   8   8   0      472.64      450.19      6.34 o 
   9   8   0       87.34       77.96      3.16 o 
  10   8   0        0.09       -1.78      2.54 o 
  11   8   0       64.96       61.20      4.66 o 
  12   8   0       29.80       36.80      4.31 o 
  13   8   0        0.94       -2.14      3.91 o 
  14   8   0       65.21       54.88      8.02 o 
  15   8   0       17.01       33.38     14.80 o 
   1   9   0      214.78      211.08      3.30 o 
   2   9   0      183.80      195.26      3.99 o 
   3   9   0        0.03       -0.13      1.49 o 
   4   9   0      216.71      213.95      3.54 o 
   5   9   0       39.66       39.76      4.41 o 
   6   9   0     1086.56     1087.96     10.55 o 
   7   9   0       48.72       50.66      2.26 o 
   8   9   0       12.79       12.69      2.65 o 
   9   9   0        3.74        1.51      2.35 o 
  10   9   0        0.05       -0.46      2.46 o 
  11   9   0        0.50       -2.64      2.64 o 
  12   9   0       21.74       28.88      4.83 o 
  13   9   0        0.93        1.45      5.66 o 
  14   9   0        1.41        0.23      6.60 o 
   0  10   0      339.44      372.26      8.47 o 
   1  10   0      779.50      803.22     10.48 o 
   2  10   0      432.60      439.40      6.76 o 
   3  10   0      130.63      128.57      3.56 o 
   4  10   0      225.77      199.02      4.43 o 
   5  10   0        5.21        4.53      1.45 o 
   6  10   0     1027.42      998.80     12.30 o 
   7  10   0      386.44      408.30      7.94 o 
   8  10   0      159.45      140.26      3.96 o 
   9  10   0       11.30       16.46      2.75 o 
  10  10   0       83.13       81.49      4.15 o 
  11  10   0        0.73       -1.21      4.05 o 
  12  10   0      132.93      153.58      9.56 o 
  13  10   0        5.83        7.22      6.18 o 
  14  10   0       25.01       14.41      7.59 o 
   1  11   0       15.67       15.97      4.35 o 
   2  11   0        9.08        9.84      1.59 o 
   3  11   0     1242.71     1189.29     16.53 o 
   4  11   0      214.94      205.61      5.15 o 
   5  11   0       66.02       65.83      3.89 o 
   6  11   0        1.36       -1.71      2.72 o 
   7  11   0       64.66       74.23      3.65 o 
   8  11   0       16.36       10.94      3.28 o 
   9  11   0       65.67       90.53      6.98 o 
  10  11   0        4.30        8.10      4.47 o 
  11  11   0      135.61      137.84      8.23 o 
  12  11   0       31.94       26.16      7.44 o 
  13  11   0        1.38        1.96      8.09 o 
   0  12   0     2500.32     2417.04     47.75 o 
   1  12   0      289.33      291.70      9.32 o 
   2  12   0      250.71      241.94      8.81 o 
   3  12   0      136.39      138.72      5.18 o 
   4  12   0       64.11       87.33      4.89 o 
   5  12   0       24.88       18.07      3.53 o 
   6  12   0        0.69       -2.71      2.95 o 
   7  12   0      329.34      341.68     11.40 o 
   8  12   0       26.46       28.69      4.95 o 
   9  12   0      217.86      239.10     16.17 o 
  10  12   0        0.95        9.64      8.95 o 
  11  12   0        6.61       -3.44      8.26 o 
   1  13   0        5.05        5.05      5.47 o 
   2  13   0        1.17       -5.11      5.11 o 
   3  13   0      482.86      491.04     31.66 o 
   4  13   0       55.68       50.44      4.68 o 
   5  13   0      271.85      278.87     19.85 o 
   6  13   0        4.71        2.87      5.89 o 
   7  13   0       23.61       18.01      4.46 o 
   8  13   0       14.64       -4.44      7.57 o 
   9  13   0        3.24       -7.92      7.92 o 
  10  13   0        7.31       16.86      9.64 o 
  11  13   0        5.60       -8.60      8.60 o 
  12  13   0       18.54       33.73     12.39 o 
   0  14   0        0.02       -3.10      7.92 o 
   1  14   0      221.72      212.32     12.52 o 
   2  14   0       23.81       13.20      6.42 o 
   3  14   0      597.29      623.82     21.00 o 
   4  14   0       74.47       53.25      6.30 o 
   5  14   0       74.02       83.48      5.74 o 
   6  14   0        0.07        3.20      4.24 o 
   7  14   0        0.34       -0.69      4.06 o 
   8  14   0        0.22       -1.36      6.98 o 
   9  14   0        5.26        5.51      6.03 o 
  10  14   0       28.94       26.84     11.36 o 
  11  14   0        1.82       -0.69      9.64 o 
   1  15   0       37.24       41.94      9.64 o 
   2  15   0       37.66       22.77      6.93 o 
   3  15   0       23.33       22.10      6.93 o 
   4  15   0       90.28       85.38      9.41 o 
   5  15   0       21.78       25.16      7.25 o 
   6  15   0       24.51       27.63      9.81 o 
   7  15   0        1.77       -5.23      5.23 o 
   8  15   0       61.44       90.46      8.58 o 
   9  15   0        0.58       -2.47      6.12 o 
  10  15   0        3.44        9.79      9.98 o 
   0  16   0       10.57        2.75      9.29 o 
   1  16   0       30.40       13.15      7.50 o 
   2  16   0       93.95       92.59     10.21 o 
   3  16   0       18.02       24.28      7.84 o 
   4  16   0        3.88        6.79      6.61 o 
   5  16   0        0.08        4.27      7.23 o 
   6  16   0        7.56        9.53      7.19 o 
   7  16   0       85.16      111.32     10.82 o 
   8  16   0        2.31       12.05     11.70 o 
   9  16   0        3.73       11.01     11.70 o 
   1  17   0        8.25       15.29      7.74 o 
   2  17   0       15.40        3.84      8.26 o 
   3  17   0        8.92       11.31      7.59 o 
   4  17   0        0.53       -5.90      6.61 o 
   5  17   0        9.77       12.53     10.84 o 
   6  17   0       89.56      112.18     12.05 o 
   7  17   0        1.63       -0.52      9.81 o 
   8  17   0        0.10      -10.32     10.32 o 
   0  18   0       28.31       37.17     13.77 o 
   1  18   0        2.67        1.92      9.98 o 
   2  18   0        1.93        0.57      7.74 o 
   3  18   0       24.40       31.52     14.80 o 
   4  18   0       36.81       52.93      9.84 o 
   5  18   0        6.69       14.23      8.18 o 
   6  18   0        4.87       -7.99      8.60 o 
   1  19   0       24.48       27.29      9.72 o 
   2  19   0        0.96        3.77     25.47 o 
   3  19   0        0.05       -4.47      8.03 o 
 -15   0   1       35.55       41.61     11.36 o 
 -13   0   1      143.91      136.28     15.49 o 
 -11   0   1       37.50       46.37      5.54 o 
  -9   0   1      132.93      131.76      6.46 o 
  -7   0   1     3190.67     3987.87    151.63 o 
  -5   0   1      387.88      386.51      8.15 o 
  -3   0   1     7433.70     7676.29     85.14 o 
   1   0   1       70.89       59.16      5.12 o 
   3   0   1     7141.64     7282.96     81.01 o 
   5   0   1       54.34       64.89      3.73 o 
   7   0   1       33.72       23.62      2.88 o 
   9   0   1        8.36        6.96      2.95 o 
  11   0   1      533.68      505.25     18.01 o 
  13   0   1      364.38      345.52     23.40 o 
  15   0   1       99.15      106.54     13.25 o 
 -16   1   1        1.12       -6.01      6.01 o 
 -15   1   1        2.26        7.81      6.41 o 
 -14   1   1        5.39       -0.95      6.47 o 
 -13   1   1       30.21       22.73      6.01 o 
 -12   1   1        1.66        5.08      4.57 o 
 -11   1   1      110.80       94.90      4.82 o 
 -10   1   1      258.50      238.62      6.05 o 
  -9   1   1      196.70      199.24      6.94 o 
  -8   1   1        0.85       -1.62      1.66 o 
  -7   1   1     5592.67     5572.82     54.50 o 
  -6   1   1      176.35      205.36      4.19 o 
  -5   1   1        4.69        5.55      1.09 o 
  -4   1   1      390.76      435.61      5.28 o 
  -3   1   1     2137.04     2197.58     18.00 o 
  -2   1   1     3500.37     3688.48     26.72 o 
  -1   1   1     2099.08     1671.97     68.31 o 
   0   1   1       72.12       37.44      2.87 o 
   1   1   1    11173.81    10839.58     91.03 o 
   2   1   1     9185.90     9006.20     69.95 o 
   3   1   1     2729.57     2637.61     21.37 o 
   4   1   1     7109.23     7199.14     67.64 o 
   5   1   1     2181.54     2152.02     23.71 o 
   6   1   1      893.36      903.00     17.96 o 
   7   1   1      252.05      219.39      4.90 o 
   8   1   1      467.20      455.87      7.31 o 
   9   1   1      349.15      357.48      6.80 o 
  10   1   1      406.27      409.85      8.23 o 
  11   1   1      131.30      118.14      6.56 o 
  12   1   1        0.01       -3.25      5.95 o 
  13   1   1       15.11       18.24      7.79 o 
  14   1   1       46.99       38.99     10.11 o 
  15   1   1       12.34       20.60      7.74 o 
  16   1   1       14.14        8.63      7.33 o 
 -16   2   1        1.74       -0.03      6.29 o 
 -15   2   1       67.81       83.37      8.93 o 
 -14   2   1       35.09       52.26     11.21 o 
 -13   2   1      246.34      240.14     11.29 o 
 -12   2   1      179.16      155.16      6.67 o 
 -11   2   1       33.39       30.00      3.41 o 
 -10   2   1       54.76       56.38      3.59 o 
  -9   2   1       12.68        9.49      2.10 o 
  -8   2   1      253.14      284.26      5.42 o 
  -7   2   1      909.01     1027.87     12.61 o 
  -6   2   1     3020.72     3277.20     32.91 o 
  -5   2   1       87.58      101.41      2.52 o 
  -4   2   1      737.74      765.80      6.67 o 
  -3   2   1     3076.59     3157.11     22.28 o 
  -2   2   1      636.18      612.11      4.91 o 
  -1   2   1     7868.96     7629.21     72.38 o 
   0   2   1     5215.07     5346.24     42.01 o 
   1   2   1     1692.77     1690.53     11.55 o 
   2   2   1    13118.11    13310.14     93.95 o 
   3   2   1     6494.31     6655.91     49.85 o 
   4   2   1     1343.15     1518.80     48.42 o 
   5   2   1     1962.81     2043.24     21.11 o 
   6   2   1     1079.62     1201.72     13.74 o 
   7   2   1      327.26      295.35      5.66 o 
   8   2   1       42.89       51.33      2.96 o 
   9   2   1      629.61      625.73      9.94 o 
  10   2   1      227.27      232.54      6.31 o 
  11   2   1      815.18      845.61     20.68 o 
  12   2   1       27.63       26.25      6.33 o 
  13   2   1       19.17       20.37      6.99 o 
  14   2   1        3.41        8.39      6.62 o 
  15   2   1       18.41       23.73      8.13 o 
  16   2   1       17.52       13.45      9.00 o 
 -16   3   1        0.11       -3.32      6.29 o 
 -15   3   1        1.84        2.48      5.92 o 
 -14   3   1        0.56       49.32     42.85 o 
 -13   3   1       67.65       84.68      7.99 o 
 -12   3   1        4.85        4.71      3.90 o 
 -11   3   1      230.26      235.65      7.59 o 
 -10   3   1        6.74        6.45      1.88 o 
  -9   3   1      164.92      165.49      4.85 o 
  -8   3   1       11.75       15.66      2.03 o 
  -7   3   1       97.36      119.60      3.31 o 
  -6   3   1       65.27       56.78      2.05 o 
  -5   3   1      538.63      466.37      5.61 o 
  -4   3   1     2793.95     2818.16     24.45 o 
  -3   3   1     2357.44     2624.42     19.43 o 
  -2   3   1    14240.03    14031.02    107.61 o 
  -1   3   1      631.30      677.11      7.19 o 
   0   3   1        4.43        7.20      0.90 o 
   1   3   1    35307.01    33398.92    247.50 o 
   2   3   1     5391.07     5415.09     40.56 o 
   3   3   1     4784.27     5083.58     38.17 o 
   4   3   1     1990.34     1975.06     17.60 o 
   5   3   1        1.36        1.92      1.58 o 
   6   3   1      341.05      368.01      5.61 o 
   7   3   1     1128.35     1079.01     11.62 o 
   8   3   1      206.06      163.17      4.41 o 
   9   3   1     1442.89     1453.27     21.64 o 
  10   3   1        1.06        0.01      2.19 o 
  11   3   1      243.66      238.29      8.58 o 
  12   3   1      136.81      139.51      9.31 o 
  13   3   1        8.05        7.51      8.29 o 
  14   3   1        5.51        0.75      6.20 o 
  15   3   1      103.05      127.78     10.76 o 
 -16   4   1       15.37       20.35      7.46 o 
 -15   4   1       84.51       95.44      9.24 o 
 -14   4   1        0.69        0.64      5.63 o 
 -13   4   1       91.04       96.48      7.20 o 
 -12   4   1       13.34       11.84      3.82 o 
 -11   4   1       28.35       20.54      3.66 o 
 -10   4   1      985.90      965.33     12.65 o 
  -9   4   1      153.68      158.61      3.84 o 
  -8   4   1      160.21      154.39      3.57 o 
  -7   4   1      613.05      648.49      7.27 o 
  -6   4   1     1676.82     1733.61     15.43 o 
  -5   4   1        0.04        0.57      0.86 o 
  -4   4   1     2471.53     2565.54     20.11 o 
  -3   4   1      280.73      282.85      2.98 o 
  -2   4   1      775.58      830.53      7.75 o 
  -1   4   1     3386.61     3336.60     31.68 o 
   0   4   1     4233.74     4477.25     39.48 o 
   1   4   1     2748.39     2862.74     21.80 o 
   2   4   1      575.88      519.68      4.85 o 
   3   4   1        5.47        8.82      0.94 o 
   4   4   1     1661.55     1888.54     17.03 o 
   5   4   1       92.01       74.68      5.80 o 
   6   4   1      256.00      239.25      3.87 o 
   7   4   1      141.09      125.26      5.03 o 
   8   4   1       80.22       77.95      3.90 o 
   9   4   1     1436.74     1461.47     16.97 o 
  10   4   1       21.80       32.32      3.90 o 
  11   4   1      177.53      172.15      7.04 o 
  12   4   1        0.20       -1.95      4.29 o 
  13   4   1        0.13        2.92      5.60 o 
  14   4   1        6.67        6.91      6.52 o 
  15   4   1        0.17       15.02     10.44 o 
 -16   5   1        9.68       12.04      7.01 o 
 -15   5   1        1.04        1.99      6.00 o 
 -14   5   1        0.60        1.39      5.69 o 
 -13   5   1      204.36      201.32      7.92 o 
 -12   5   1       20.44       22.52      3.95 o 
 -11   5   1       70.42       56.94      4.45 o 
 -10   5   1      387.87      341.10      7.45 o 
  -9   5   1      173.00      171.69      4.05 o 
  -8   5   1       49.73       35.65      2.19 o 
  -7   5   1     1240.50     1284.51     12.88 o 
  -6   5   1       30.73       21.43      1.48 o 
  -5   5   1        2.08        1.17      0.90 o 
  -4   5   1      244.31      282.64      3.93 o 
  -3   5   1       12.66        5.16      1.01 o 
  -2   5   1       43.20       50.79      1.30 o 
  -1   5   1     1299.98     1260.53     12.03 o 
   0   5   1      514.45      465.71      4.76 o 
   1   5   1       86.98      103.13      1.77 o 
   2   5   1     1120.46     1214.40     10.99 o 
   3   5   1      877.95      855.38      8.04 o 
   4   5   1     5013.62     5029.23     42.39 o 
   5   5   1      672.69      756.82      7.84 o 
   6   5   1       24.08       16.43      1.49 o 
   7   5   1      223.78      217.36      4.43 o 
   8   5   1       99.61       78.53      3.02 o 
   9   5   1      218.01      192.10      4.74 o 
  10   5   1      332.43      324.96     10.33 o 
  11   5   1      724.91      701.20     13.95 o 
  12   5   1      292.21      299.61      9.22 o 
  13   5   1        0.71        0.86      5.92 o 
  14   5   1       18.01       13.95      6.58 o 
  15   5   1       39.26       39.07      8.47 o 
 -15   6   1        3.58        7.37      6.39 o 
 -14   6   1        8.44        8.84      7.49 o 
 -13   6   1       10.05       15.52      4.34 o 
 -12   6   1        7.56        4.78      3.48 o 
 -11   6   1      226.10      225.72      7.32 o 
 -10   6   1      144.92      125.39      4.93 o 
  -9   6   1        0.10       -1.10      1.69 o 
  -8   6   1       50.38       41.03      2.11 o 
  -7   6   1      256.98      261.73      4.26 o 
  -6   6   1      587.43      541.46      6.27 o 
  -5   6   1      415.45      350.49      4.36 o 
  -4   6   1        1.71        3.71      1.02 o 
  -3   6   1      154.11      118.90      2.86 o 
  -2   6   1      561.21      544.07      5.65 o 
  -1   6   1       10.46       14.37      1.18 o 
   0   6   1      282.11      275.06      3.03 o 
   1   6   1       68.31       55.17      1.72 o 
   2   6   1     3021.38     2921.58     24.93 o 
   3   6   1       35.73       26.20      1.36 o 
   4   6   1     1019.95     1115.08      9.94 o 
   5   6   1      578.13      596.36      6.72 o 
   6   6   1        1.23        0.31      1.29 o 
   7   6   1      266.02      263.18      4.36 o 
   8   6   1      184.79      172.21      3.69 o 
   9   6   1       73.46       71.85      3.25 o 
  10   6   1      185.54      190.58      6.04 o 
  11   6   1        0.01        2.35      3.49 o 
  12   6   1        1.42        1.56      3.76 o 
  13   6   1      114.93      122.29      9.38 o 
  14   6   1       64.24       70.09      9.05 o 
  15   6   1       11.05       19.86      7.55 o 
 -15   7   1        1.70       -0.27      6.83 o 
 -14   7   1       38.79       51.72      6.32 o 
 -13   7   1       88.42       85.21      5.71 o 
 -12   7   1        0.13       -3.04      3.04 o 
 -11   7   1       69.54       61.64      4.40 o 
 -10   7   1       56.25       66.42      4.44 o 
  -9   7   1      101.94       95.37      3.12 o 
  -8   7   1       28.48       25.03      2.00 o 
  -7   7   1      909.36      925.73      9.65 o 
  -6   7   1       66.52       73.49      2.21 o 
  -5   7   1      508.21      549.26      7.62 o 
  -4   7   1      256.92      240.20      3.64 o 
  -3   7   1      355.83      359.83      5.10 o 
  -2   7   1      269.22      285.21      3.85 o 
  -1   7   1       13.50        9.38      0.85 o 
   0   7   1       63.93       76.28      2.11 o 
   1   7   1       11.00       16.45      0.79 o 
   2   7   1      247.17      270.42      3.72 o 
   3   7   1     1484.67     1449.78     13.38 o 
   4   7   1      509.23      526.83      7.45 o 
   5   7   1     1487.30     1522.12     12.73 o 
   6   7   1     1235.21     1282.52     12.42 o 
   7   7   1      235.93      241.00      4.30 o 
   8   7   1      559.33      553.16      7.20 o 
   9   7   1       79.20       75.61      3.59 o 
  10   7   1       11.69       10.42      3.06 o 
  11   7   1      645.95      673.32     13.40 o 
  12   7   1      127.81      137.21      6.63 o 
  13   7   1        3.44        3.63      5.83 o 
  14   7   1       20.32       34.94      7.83 o 
  15   7   1       39.78       32.19     12.39 o 
 -15   8   1       92.98      119.18     10.60 o 
 -14   8   1        0.88        1.98     10.53 o 
 -13   8   1       66.31       79.53      5.58 o 
 -12   8   1        4.00        0.03      4.13 o 
 -11   8   1        9.83        4.40      2.96 o 
 -10   8   1        0.60        1.22      2.33 o 
  -9   8   1        1.32        2.86      1.94 o 
  -8   8   1        1.86        3.24      1.68 o 
  -7   8   1      325.27      316.83      4.90 o 
  -6   8   1      491.19      463.68      7.30 o 
  -5   8   1       89.60       95.46      2.59 o 
  -4   8   1      520.67      533.77     12.16 o 
  -3   8   1      471.09      479.02      6.52 o 
  -2   8   1     5188.82     5111.31     51.21 o 
  -1   8   1       63.15       52.69      1.48 o 
   0   8   1       32.85       16.82      1.22 o 
   1   8   1      129.67      133.75      3.71 o 
   2   8   1      391.48      396.98      6.37 o 
   3   8   1      100.36       86.78      2.00 o 
   4   8   1       40.17       38.53      1.49 o 
   5   8   1      143.25      159.98      3.05 o 
   6   8   1       36.67       39.15      1.92 o 
   7   8   1        2.38        3.01      1.58 o 
   8   8   1       36.40       43.09      2.47 o 
   9   8   1       16.09       12.24      2.61 o 
  10   8   1       43.62       41.72      3.69 o 
  11   8   1       71.56       77.47      4.65 o 
  12   8   1       14.61        8.72      4.50 o 
  13   8   1        1.49        5.24      4.06 o 
  14   8   1       43.42       53.08      8.54 o 
 -14   9   1       26.48       29.22      7.26 o 
 -13   9   1       14.85       14.90      6.31 o 
 -12   9   1       41.20       48.81      4.39 o 
 -11   9   1       87.81       97.75      4.85 o 
 -10   9   1       56.31       61.86      3.57 o 
  -9   9   1       38.14       43.64      2.68 o 
  -8   9   1      677.81      680.95     12.74 o 
  -7   9   1       78.30       71.80      2.82 o 
  -6   9   1       23.20       19.02      1.79 o 
  -5   9   1       65.00       67.64      3.59 o 
  -4   9   1      125.43      117.83      3.44 o 
  -3   9   1        4.64        1.30      1.45 o 
  -2   9   1      130.41      116.44      2.82 o 
  -1   9   1      438.79      499.35      6.36 o 
   0   9   1      885.61      910.19      9.43 o 
   1   9   1     1316.27     1368.26     14.07 o 
   2   9   1        3.92        3.32      0.97 o 
   3   9   1      120.86      133.97      3.63 o 
   4   9   1        1.97       -0.27      0.92 o 
   5   9   1      169.06      166.13      4.10 o 
   6   9   1      295.67      299.03      4.59 o 
   7   9   1      199.12      187.91      4.15 o 
   8   9   1      315.15      294.24      5.17 o 
   9   9   1      342.21      338.83      8.31 o 
  10   9   1       51.58       45.33      3.72 o 
  11   9   1      116.17      124.15      5.35 o 
  12   9   1        2.33       -0.16      5.55 o 
  13   9   1       61.84       66.73     11.92 o 
  14   9   1        0.05       -6.69      6.86 o 
 -14  10   1        0.73       -0.84      6.63 o 
 -13  10   1       87.73       92.05      8.47 o 
 -12  10   1        5.53        2.39      5.29 o 
 -11  10   1       17.43       16.24      6.11 o 
 -10  10   1       14.38       16.43      2.56 o 
  -9  10   1      114.22      108.87      3.41 o 
  -8  10   1       61.64       58.59      4.74 o 
  -7  10   1      372.78      393.53      7.60 o 
  -6  10   1      146.41      157.21      7.02 o 
  -5  10   1        0.03       -0.04      2.15 o 
  -4  10   1       41.84       39.33      2.58 o 
  -3  10   1      249.44      238.92      4.70 o 
  -2  10   1      120.54      115.49      2.94 o 
  -1  10   1       93.22       73.97      2.78 o 
   0  10   1      675.37      696.92     11.85 o 
   1  10   1       56.10       63.60      2.57 o 
   2  10   1      400.56      427.32      7.35 o 
   3  10   1       51.43       46.08      1.73 o 
   4  10   1       89.01       94.18      2.65 o 
   5  10   1      112.41      107.55      4.03 o 
   6  10   1      349.73      345.35      5.37 o 
   7  10   1      353.76      358.40      8.47 o 
   8  10   1      191.61      201.75      5.17 o 
   9  10   1       11.99       12.82      2.81 o 
  10  10   1        4.23        4.77      2.85 o 
  11  10   1       22.87       16.00      6.71 o 
  12  10   1        4.30        9.23      5.92 o 
  13  10   1        0.22        3.30      6.13 o 
 -13  11   1       18.73       21.30      9.12 o 
 -12  11   1       12.34        9.94      6.61 o 
 -11  11   1       17.80       16.75      5.03 o 
 -10  11   1       35.88       46.81      5.46 o 
  -9  11   1        3.29        0.03      3.18 o 
  -8  11   1       74.85       61.68      5.88 o 
  -7  11   1       28.21       32.56      4.08 o 
  -6  11   1       29.71       24.94      3.87 o 
  -5  11   1      482.18      472.65      9.43 o 
  -4  11   1      394.38      393.03      7.27 o 
  -3  11   1       14.81       15.65      2.11 o 
  -2  11   1      123.66      114.20      5.81 o 
  -1  11   1      108.30      112.06      2.80 o 
   0  11   1      155.42      175.81      4.82 o 
   1  11   1      134.75      131.69      7.18 o 
   2  11   1      680.98      694.03     15.22 o 
   3  11   1       54.90       72.81      3.49 o 
   4  11   1     1418.57     1405.45     18.88 o 
   5  11   1      186.91      173.53      4.84 o 
   6  11   1      163.87      151.04      4.92 o 
   7  11   1       43.95       43.46      3.33 o 
   8  11   1        3.51        2.05      1.90 o 
   9  11   1       50.17       46.72      3.20 o 
  10  11   1      112.58      125.33      7.74 o 
  11  11   1       24.67        7.30      5.34 o 
  12  11   1        4.19       12.66      7.29 o 
  13  11   1       16.26       26.50     11.01 o 
 -11  12   1        3.17       -5.93      5.93 o 
 -10  12   1        6.24       -6.08      6.08 o 
  -9  12   1        6.30        5.82      5.10 o 
  -8  12   1       22.11       24.80      4.91 o 
  -7  12   1       47.19       42.57      5.56 o 
  -6  12   1        0.24       -1.94      3.08 o 
  -5  12   1       42.21       38.85      4.07 o 
  -4  12   1      124.98      122.83      8.49 o 
  -3  12   1       83.76       58.00      4.87 o 
  -2  12   1       54.56       53.05      2.66 o 
  -1  12   1      166.85      137.17      6.84 o 
   0  12   1       15.85       16.40      6.95 o 
   1  12   1      116.17      109.82      7.88 o 
   2  12   1      135.10      140.42      9.16 o 
   3  12   1      749.43      724.98     11.72 o 
   4  12   1       34.97       30.56      3.56 o 
   5  12   1      219.46      242.04      7.49 o 
   6  12   1       20.09       17.08      2.91 o 
   7  12   1        2.16       -0.12      3.19 o 
   8  12   1       20.65       17.28      3.99 o 
   9  12   1        6.79        1.71      4.84 o 
  10  12   1        0.08       -3.37      5.04 o 
  11  12   1       12.37        9.86      6.17 o 
  12  12   1        2.75       -4.13      8.95 o 
 -11  13   1       21.30        9.29     10.67 o 
 -10  13   1       23.17       16.52     10.32 o 
  -9  13   1       93.65      100.15     14.11 o 
  -8  13   1        1.56       -3.99      3.99 o 
  -7  13   1       12.63        8.99      4.22 o 
  -6  13   1       18.73       18.27      7.06 o 
  -5  13   1       92.77       88.49      6.00 o 
  -4  13   1      545.29      543.70     13.43 o 
  -3  13   1      275.90      308.81      9.23 o 
  -2  13   1      173.88      178.09     11.07 o 
  -1  13   1       12.62       22.88      8.26 o 
   0  13   1      595.34      605.85     19.69 o 
   1  13   1      179.74      194.01     11.19 o 
   2  13   1      104.59      107.97      9.10 o 
   3  13   1       47.07       36.72     13.59 o 
   4  13   1       34.82       27.75      3.88 o 
   5  13   1       43.88       40.09      8.39 o 
   6  13   1       30.79       24.03      8.99 o 
   7  13   1       51.60       56.37      7.36 o 
   8  13   1      151.02      163.13     16.17 o 
   9  13   1        4.58        3.10      9.64 o 
  10  13   1        0.08        2.41      8.95 o 
  11  13   1        3.56        6.88      9.98 o 
 -11  14   1       34.06       34.41     12.39 o 
 -10  14   1       40.11       45.44      8.08 o 
  -9  14   1        2.01        5.04      9.46 o 
  -8  14   1       19.29       30.94      6.32 o 
  -7  14   1        0.54       -3.92      3.92 o 
  -6  14   1        0.65       -0.05      4.20 o 
  -5  14   1       24.94       28.71      4.71 o 
  -4  14   1       25.48       18.05      4.19 o 
  -3  14   1        6.21       16.94     12.39 o 
  -2  14   1      190.73      193.38     14.28 o 
  -1  14   1        2.32        0.20      5.47 o 
   0  14   1       21.38       31.41      7.01 o 
   1  14   1       16.26        3.16      5.85 o 
   2  14   1       36.98       25.60      7.01 o 
   3  14   1      169.92      128.69     10.08 o 
   4  14   1       24.54       20.99      6.42 o 
   5  14   1        6.43        2.86      4.73 o 
   6  14   1       11.44       10.63      6.50 o 
   7  14   1        1.08       -2.87      4.22 o 
   8  14   1        0.06       -5.35      5.35 o 
   9  14   1        2.44       -7.92      7.92 o 
  10  14   1        0.08       -7.57      8.95 o 
  11  14   1       21.97       25.12     11.36 o 
 -10  15   1       21.90       17.12      8.78 o 
  -9  15   1       18.81       17.97      6.68 o 
  -8  15   1        1.79        2.17      4.91 o 
  -7  15   1      132.85      167.38      8.72 o 
  -6  15   1        2.95       -0.41      4.09 o 
  -5  15   1       70.96       58.78     12.22 o 
  -4  15   1       80.76      106.16     10.32 o 
  -3  15   1      186.71      214.97     13.32 o 
  -2  15   1       26.24       28.87      7.66 o 
  -1  15   1        3.74       -0.74      6.20 o 
   0  15   1      100.69       82.79      9.64 o 
   1  15   1        7.16       -5.11      5.11 o 
   2  15   1       34.84       28.20      7.50 o 
   3  15   1        0.17       -7.57      8.26 o 
   4  15   1        0.03        6.49      6.42 o 
   5  15   1       90.37      112.50     10.39 o 
   6  15   1        1.85        4.79      6.20 o 
   7  15   1       11.59        3.61     17.38 o 
   8  15   1        8.70        2.41      5.73 o 
   9  15   1       22.35        2.51      6.36 o 
  10  15   1        2.35       -4.21      6.42 o 
  -9  16   1        8.96        5.16     11.01 o 
  -8  16   1      100.47      126.95     11.47 o 
  -7  16   1      126.60      164.36     12.54 o 
  -6  16   1       10.58       -2.77     13.08 o 
  -5  16   1       14.58       14.59      7.19 o 
  -4  16   1       50.93       47.81      8.72 o 
  -3  16   1        1.37        5.16      7.06 o 
  -2  16   1       36.02       27.78      8.39 o 
  -1  16   1       23.97       22.70      8.13 o 
   0  16   1       59.25       50.06      8.99 o 
   1  16   1       55.27       71.91      9.59 o 
   2  16   1       22.18       13.25      7.15 o 
   3  16   1       89.63      133.52     11.31 o 
   4  16   1       38.62       29.64     16.00 o 
   5  16   1        1.39       -6.20      6.20 o 
   6  16   1       74.10       73.10      9.76 o 
   7  16   1        8.58        6.11      7.19 o 
   8  16   1        0.73        4.13     11.01 o 
   9  16   1        5.39        0.69     10.67 o 
  -8  17   1        5.27       -6.88     11.36 o 
  -7  17   1        2.79       11.47      8.02 o 
  -6  17   1        0.02       -2.90      7.03 o 
  -5  17   1       12.46        9.45      7.35 o 
  -4  17   1       10.83       -3.44      7.23 o 
  -3  17   1        0.63        6.97      7.28 o 
  -2  17   1        0.86        9.13      7.35 o 
  -1  17   1       61.95       60.92      9.98 o 
   0  17   1        5.88        3.04      7.42 o 
   1  17   1        4.33        4.14      7.40 o 
   2  17   1       13.87        7.40      7.44 o 
   3  17   1        3.95        4.47      6.91 o 
   4  17   1        7.95       -2.84      6.78 o 
   5  17   1       10.41        7.06      7.50 o 
   6  17   1        0.07        2.02      6.86 o 
   7  17   1       14.27       23.75     14.11 o 
  -6  18   1        3.44        1.30      8.18 o 
  -5  18   1        3.87       -2.82      7.35 o 
  -4  18   1        0.00       -6.93      6.93 o 
  -3  18   1       19.50       14.05      8.42 o 
  -2  18   1       12.31        6.19     12.05 o 
  -1  18   1        6.17       24.12      8.26 o 
   0  18   1       12.00       12.56      8.39 o 
   1  18   1       21.90       22.89      8.92 o 
   2  18   1       27.85       20.25      8.72 o 
   3  18   1        2.19       -3.79      7.30 o 
   4  18   1        5.74       -4.52      7.61 o 
   5  18   1        2.38        7.15      7.76 o 
  -3  19   1        9.12       11.56      8.76 o 
  -2  19   1        4.08       14.87      8.96 o 
  -1  19   1      104.79      121.61     13.14 o 
   0  19   1        0.10        6.88      8.03 o 
   1  19   1        3.07       -5.16      8.08 o 
   2  19   1       41.72       38.37     10.01 o 
   3  19   1        1.29        4.87     11.70 o 
 -16   0   2       26.51       25.12     13.94 o 
 -14   0   2       30.47       38.44      8.92 o 
 -12   0   2      462.10      454.59     22.20 o 
 -10   0   2      713.52      668.15     15.89 o 
  -8   0   2      675.08      645.31     14.10 o 
  -6   0   2     2427.72     2557.53     34.63 o 
  -4   0   2     7904.78     7937.37    102.90 o 
  -2   0   2     5550.92     5518.06     61.53 o 
   0   0   2     4613.82     4609.94     51.74 o 
   2   0   2     5314.94     4985.29     85.74 o 
   4   0   2     6473.68     6615.69     95.35 o 
   6   0   2      722.40      847.49     16.82 o 
   8   0   2      470.89      456.68     12.38 o 
  10   0   2      664.80      677.24     17.02 o 
  12   0   2      193.46      162.44     16.17 o 
  14   0   2       40.48       43.02     13.42 o 
 -16   1   2        9.76        5.78      6.01 o 
 -15   1   2        0.05       -3.19      8.82 o 
 -14   1   2      203.54      231.70     11.77 o 
 -13   1   2       70.35       76.70      7.38 o 
 -12   1   2       54.55       53.62      4.63 o 
 -11   1   2     1234.87     1177.49     17.71 o 
 -10   1   2      153.93      142.85      5.17 o 
  -9   1   2     1250.01     1294.87     17.16 o 
  -8   1   2     2943.54     3126.22     34.98 o 
  -7   1   2      439.21      484.98      7.86 o 
  -6   1   2     2143.48     2068.13     21.61 o 
  -5   1   2     1934.84     1996.23     19.21 o 
  -4   1   2     1841.08     1965.76     17.42 o 
  -3   1   2     6831.21     6787.06     56.23 o 
  -2   1   2      158.92      171.12      2.88 o 
  -1   1   2      634.30      619.50      5.43 o 
   0   1   2    31728.38    27938.70    220.17 o 
   1   1   2     1408.57     1490.78     13.82 o 
   2   1   2     2757.69     2812.18     23.98 o 
   3   1   2       27.08       20.59      1.25 o 
   4   1   2      908.23      887.79     12.01 o 
   5   1   2       15.45       22.51      2.34 o 
   6   1   2      796.73      755.80     10.25 o 
   7   1   2       22.81       27.40      2.85 o 
   8   1   2      496.79      495.83      9.12 o 
   9   1   2      311.64      319.57      6.59 o 
  10   1   2      295.61      285.09      8.00 o 
  11   1   2       41.88       46.61      7.66 o 
  12   1   2        4.33       10.93      7.04 o 
  13   1   2        1.04        9.13      7.04 o 
  14   1   2        3.69       -1.86      6.44 o 
  15   1   2        1.68        0.42      7.56 o 
 -16   2   2       11.48       -0.36      6.45 o 
 -15   2   2       24.58       49.01      7.73 o 
 -14   2   2      100.88      112.62      8.76 o 
 -13   2   2       49.18       52.04      6.70 o 
 -12   2   2       24.24       27.54      4.10 o 
 -11   2   2       93.53       92.33      4.37 o 
 -10   2   2      213.76      202.42      5.69 o 
  -9   2   2      139.45      125.66      3.95 o 
  -8   2   2       62.74       66.50      2.79 o 
  -7   2   2     2593.25     2664.74     27.59 o 
  -6   2   2      374.67      346.52      5.45 o 
  -5   2   2     3947.15     4018.83     34.48 o 
  -4   2   2     3341.32     3330.93     25.78 o 
  -3   2   2     6816.14     6905.37     52.03 o 
  -2   2   2       17.83       28.97      0.80 o 
  -1   2   2     4387.25     4633.45     37.11 o 
   0   2   2     1963.40     2160.63     16.68 o 
   1   2   2    19125.54    18510.51    130.48 o 
   2   2   2      524.47      537.56      4.99 o 
   3   2   2     1450.40     1538.91     13.15 o 
   4   2   2     1206.06     1129.27     11.72 o 
   5   2   2       32.63       41.56      1.98 o 
   6   2   2        9.95       19.15      2.45 o 
   7   2   2        9.53        8.49      1.72 o 
   8   2   2        2.22        2.42      2.08 o 
   9   2   2       68.69       56.10      3.58 o 
  10   2   2      620.59      579.30     11.04 o 
  11   2   2      478.98      448.91     12.58 o 
  12   2   2      409.27      403.40     14.57 o 
  13   2   2       10.05       -0.66      7.78 o 
  14   2   2       55.38       51.32      8.57 o 
  15   2   2        7.02        4.83      7.12 o 
 -16   3   2        2.26       -2.01      6.66 o 
 -15   3   2       41.27       48.61      7.73 o 
 -14   3   2       54.37       55.12      7.41 o 
 -13   3   2       16.24        8.21      4.38 o 
 -12   3   2       33.06       34.31      4.54 o 
 -11   3   2      373.83      345.48      8.12 o 
 -10   3   2     1911.98     1902.79     20.80 o 
  -9   3   2       20.13       27.53      3.15 o 
  -8   3   2     1806.61     1762.46     19.74 o 
  -7   3   2      202.09      178.10      3.87 o 
  -6   3   2       49.06       36.90      1.81 o 
  -5   3   2       57.33       71.05      2.00 o 
  -4   3   2     1599.71     1713.98     13.31 o 
  -3   3   2     2737.10     2788.90     21.16 o 
  -2   3   2    13478.26    13548.39    140.65 o 
  -1   3   2     8607.02     8651.26     75.55 o 
   0   3   2     2382.49     2395.07     18.42 o 
   1   3   2     3618.02     3626.93     25.26 o 
   2   3   2    24767.94    24035.98    176.83 o 
   3   3   2     3540.79     3505.29     26.86 o 
   4   3   2      198.89      169.30      2.75 o 
   5   3   2       80.78      101.47      2.81 o 
   6   3   2      166.09      166.35      3.78 o 
   7   3   2       45.21       49.47      2.52 o 
   8   3   2        0.64       -1.61      1.61 o 
   9   3   2       42.05       37.37      2.90 o 
  10   3   2      225.98      231.21      7.69 o 
  11   3   2        0.01       -1.60      4.27 o 
  12   3   2       73.00       71.60      7.63 o 
  13   3   2        0.55       -4.63      6.00 o 
  14   3   2       80.99       62.82      8.92 o 
  15   3   2        2.53        1.80      7.44 o 
 -16   4   2       19.41       25.84      7.45 o 
 -15   4   2       18.57       13.33      9.31 o 
 -14   4   2      153.51      162.61     10.10 o 
 -13   4   2      107.97      103.83      6.12 o 
 -12   4   2      438.71      415.55     10.19 o 
 -11   4   2        0.06        1.40      2.90 o 
 -10   4   2      106.38      107.16      5.74 o 
  -9   4   2      507.55      497.47      7.75 o 
  -8   4   2      323.09      306.24      5.51 o 
  -7   4   2      151.96      149.19      3.58 o 
  -6   4   2     2478.20     2515.41     24.11 o 
  -5   4   2      421.40      559.08      5.97 o 
  -4   4   2     9630.33    10229.53     73.58 o 
  -3   4   2       91.95      148.90      2.27 o 
  -2   4   2     1898.41     1932.28     22.61 o 
  -1   4   2    14578.27    14121.02    130.30 o 
   0   4   2     2435.00     2384.24     18.49 o 
   1   4   2     1482.37     1554.22     11.91 o 
   2   4   2        0.23        3.61      0.93 o 
   3   4   2     1077.82     1091.38     10.42 o 
   4   4   2        0.06        0.30      0.99 o 
   5   4   2      670.30      727.84      8.42 o 
   6   4   2       42.65       36.32      2.46 o 
   7   4   2       55.13       65.49      2.97 o 
   8   4   2      309.33      326.41      6.12 o 
   9   4   2        3.84       -0.22      2.02 o 
  10   4   2      297.60      299.85      8.72 o 
  11   4   2        3.52       10.59      3.75 o 
  12   4   2        1.67       11.91      5.76 o 
  13   4   2       33.38       20.59      6.60 o 
  14   4   2       16.18       20.86     13.11 o 
  15   4   2      139.01      172.71     12.22 o 
 -16   5   2       34.77       38.69      8.34 o 
 -15   5   2       49.38       56.41      7.94 o 
 -14   5   2       48.01       50.04      7.19 o 
 -13   5   2       52.25       51.91      4.82 o 
 -12   5   2       27.71       23.04      3.84 o 
 -11   5   2      184.55      192.69      7.84 o 
 -10   5   2      148.07      139.78      4.17 o 
  -9   5   2      718.93      735.55      9.13 o 
  -8   5   2      118.28      124.27      3.25 o 
  -7   5   2     1869.10     1847.20     16.64 o 
  -6   5   2     2312.58     2420.65     21.75 o 
  -5   5   2       41.77       11.25      1.16 o 
  -4   5   2      297.43      317.51      3.67 o 
  -3   5   2      388.58      375.96      4.33 o 
  -2   5   2     3477.47     3441.65     31.04 o 
  -1   5   2       94.61      154.56      2.82 o 
   0   5   2      143.01      139.97      2.82 o 
   1   5   2      252.40      224.63      2.90 o 
   2   5   2     2876.69     3042.61     25.97 o 
   3   5   2      480.22      521.01      5.62 o 
   4   5   2      845.82      883.77      9.13 o 
   5   5   2      138.02      118.91      3.01 o 
   6   5   2     1726.18     1711.98     17.40 o 
   7   5   2      447.85      398.82      6.57 o 
   8   5   2      412.61      373.99      7.80 o 
   9   5   2      230.89      216.62      5.07 o 
  10   5   2      179.13      169.83      6.26 o 
  11   5   2       19.79       10.58      3.91 o 
  12   5   2        0.37        4.96      5.87 o 
  13   5   2        4.62       11.92      6.20 o 
  14   5   2      152.82      166.44     11.44 o 
  15   5   2        9.48       23.21      7.93 o 
 -16   6   2        4.34       15.05      7.50 o 
 -15   6   2        7.70        8.97      6.33 o 
 -14   6   2      111.42      129.90      7.77 o 
 -13   6   2      161.67      166.20      7.00 o 
 -12   6   2      263.72      263.33      8.18 o 
 -11   6   2       10.27        3.34      2.96 o 
 -10   6   2       11.17       11.04      2.24 o 
  -9   6   2       39.05       41.19      2.42 o 
  -8   6   2      516.14      523.55      6.64 o 
  -7   6   2       33.73       47.88      1.99 o 
  -6   6   2      265.93      261.25      4.02 o 
  -5   6   2      715.72      641.23      6.83 o 
  -4   6   2     7612.79     7993.76     71.21 o 
  -3   6   2       36.41       24.14      1.08 o 
  -2   6   2     1938.02     2034.08     20.51 o 
  -1   6   2       20.33       14.93      1.26 o 
   0   6   2     7361.16     7764.24     72.47 o 
   1   6   2      437.19      410.96      4.70 o 
   2   6   2       12.31        9.00      1.01 o 
   3   6   2      798.23      837.59      8.18 o 
   4   6   2      318.44      326.91      4.43 o 
   5   6   2     2369.64     2464.86     22.36 o 
   6   6   2       48.20       58.45      2.93 o 
   7   6   2      478.45      457.61      6.39 o 
   8   6   2      308.65      307.10      5.75 o 
   9   6   2        6.59        8.04      4.15 o 
  10   6   2       72.81       62.43      4.20 o 
  11   6   2       13.94       13.62      3.94 o 
  12   6   2       57.58       48.82      7.19 o 
  13   6   2        4.94       -1.36      6.14 o 
  14   6   2        2.54        9.08      7.15 o 
 -15   7   2        1.63       -6.49      8.18 o 
 -14   7   2      107.85      123.00      8.93 o 
 -13   7   2        0.37       -0.12      3.50 o 
 -12   7   2       25.75       22.78      4.61 o 
 -11   7   2       19.04       21.67      3.42 o 
 -10   7   2      187.91      166.94      4.79 o 
  -9   7   2     1267.12     1195.65     13.10 o 
  -8   7   2      685.00      635.23      7.57 o 
  -7   7   2        7.32        7.39      1.40 o 
  -6   7   2       38.62       47.33      1.78 o 
  -5   7   2      102.85       91.55      2.35 o 
  -4   7   2     2166.75     2228.98     22.83 o 
  -3   7   2      477.47      512.18      5.76 o 
  -2   7   2       19.75       29.77      1.64 o 
  -1   7   2      400.73      444.71      5.93 o 
   0   7   2       67.62       89.78      2.36 o 
   1   7   2       10.15        6.31      0.78 o 
   2   7   2      222.13      214.37      3.26 o 
   3   7   2        4.81        5.11      1.18 o 
   4   7   2      696.01      800.34      8.28 o 
   5   7   2      371.62      423.45      5.32 o 
   6   7   2        1.29       -0.51      1.48 o 
   7   7   2     1022.15      967.53     10.40 o 
   8   7   2      161.83      152.07      4.26 o 
   9   7   2       92.18      108.21      4.60 o 
  10   7   2      358.50      358.01      9.31 o 
  11   7   2      252.56      274.64      7.61 o 
  12   7   2       64.12       61.14      6.16 o 
  13   7   2       59.93       68.17      8.50 o 
  14   7   2      107.52      133.39     11.73 o 
 -15   8   2       60.53       72.17     11.90 o 
 -14   8   2       84.42      109.85      9.15 o 
 -13   8   2      172.75      196.37      9.17 o 
 -12   8   2       98.32       94.11      5.32 o 
 -11   8   2       37.53       19.73      3.21 o 
 -10   8   2       33.26       31.87      2.82 o 
  -9   8   2      168.97      177.41      4.20 o 
  -8   8   2      111.18      128.65      3.18 o 
  -7   8   2       10.60       10.22      1.30 o 
  -6   8   2       26.75       29.39      2.22 o 
  -5   8   2       37.76       39.76      2.38 o 
  -4   8   2      300.66      325.43      5.32 o 
  -3   8   2        1.67        4.46      0.99 o 
  -2   8   2      244.23      231.80      4.19 o 
  -1   8   2     2768.23     2810.82     25.92 o 
   0   8   2     1564.31     1660.85     18.61 o 
   1   8   2     1451.25     1352.12     13.41 o 
   2   8   2      267.33      261.02      4.08 o 
   3   8   2      118.85      129.66      2.67 o 
   4   8   2      605.42      589.33      6.70 o 
   5   8   2      924.26      941.84      9.71 o 
   6   8   2      224.01      232.57      4.03 o 
   7   8   2      275.53      268.61      4.76 o 
   8   8   2        4.02        4.24      2.10 o 
   9   8   2       17.60       17.55      3.12 o 
  10   8   2       10.42        5.54      2.99 o 
  11   8   2      128.06      143.90      5.89 o 
  12   8   2       92.82       99.02      6.19 o 
  13   8   2      123.07      122.14      9.82 o 
  14   8   2       12.12        0.07      7.22 o 
 -15   9   2       25.51       39.88      8.14 o 
 -14   9   2       33.86       43.40      7.44 o 
 -13   9   2       26.58       40.82      6.98 o 
 -12   9   2       62.86       76.80      7.31 o 
 -11   9   2        3.00        4.19      2.72 o 
 -10   9   2      533.31      523.91      8.87 o 
  -9   9   2     1001.65      930.74     12.41 o 
  -8   9   2       10.30       10.23      2.54 o 
  -7   9   2      102.40       88.60      3.34 o 
  -6   9   2      875.23      895.50     26.50 o 
  -5   9   2      514.69      501.28      9.12 o 
  -4   9   2      375.55      385.15      6.08 o 
  -3   9   2       84.62       83.84      2.37 o 
  -2   9   2      307.21      303.58      5.54 o 
  -1   9   2      520.55      552.27      6.04 o 
   0   9   2        0.62       -0.91      0.91 o 
   1   9   2        2.84        0.44      0.98 o 
   2   9   2       23.72       45.55      1.71 o 
   3   9   2      159.34      163.04      4.09 o 
   4   9   2     1240.82     1243.25     13.14 o 
   5   9   2      624.17      668.46      7.21 o 
   6   9   2       54.19       56.54      2.54 o 
   7   9   2      332.11      311.90      5.26 o 
   8   9   2       13.78       16.08      2.60 o 
   9   9   2       78.15       82.94      4.31 o 
  10   9   2        8.76        7.73      3.54 o 
  11   9   2      122.65      134.21      5.80 o 
  12   9   2        0.23       -3.57      5.67 o 
  13   9   2        4.85       12.82      6.84 o 
 -14  10   2       11.79        9.84      6.50 o 
 -13  10   2       19.91       23.81      7.18 o 
 -12  10   2        9.48        5.21      5.70 o 
 -11  10   2        0.32        4.87      5.03 o 
 -10  10   2       28.26       41.23      5.13 o 
  -9  10   2        0.79       -1.20      4.52 o 
  -8  10   2        5.43        0.94      2.40 o 
  -7  10   2      174.75      172.80     11.62 o 
  -6  10   2        6.16        5.27      3.28 o 
  -5  10   2       25.67       21.78      2.57 o 
  -4  10   2      129.55      120.67      4.23 o 
  -3  10   2      346.63      365.78      6.63 o 
  -2  10   2       33.02       26.01      2.34 o 
  -1  10   2      440.18      463.41      8.39 o 
   0  10   2     1462.74     1419.44     15.28 o 
   1  10   2      134.55      133.97      3.25 o 
   2  10   2      134.30      124.10      2.93 o 
   3  10   2      165.60      171.79      3.40 o 
   4  10   2        4.15        6.57      1.26 o 
   5  10   2       43.97       52.59      2.70 o 
   6  10   2        6.27        5.99      1.73 o 
   7  10   2       28.58       25.04      2.40 o 
   8  10   2       33.05       35.63      3.42 o 
   9  10   2       40.84       40.01      3.48 o 
  10  10   2        0.42        1.74      2.89 o 
  11  10   2        1.16       -0.21      4.65 o 
  12  10   2      173.91      167.77     16.91 o 
  13  10   2       48.13       39.46      7.90 o 
 -14  11   2        3.81       12.05     13.77 o 
 -13  11   2       37.92       49.56     14.45 o 
 -12  11   2       14.61       23.75     11.70 o 
 -11  11   2      158.72      146.06      9.36 o 
 -10  11   2        5.37       -3.52      3.52 o 
  -9  11   2      136.68      128.54      7.23 o 
  -8  11   2        0.00       -3.79      3.79 o 
  -7  11   2      158.04      160.05      7.61 o 
  -6  11   2      278.57      260.94      7.36 o 
  -5  11   2     1228.99     1216.14     17.82 o 
  -4  11   2       18.01       12.09      3.03 o 
  -3  11   2       77.33       89.15      3.49 o 
  -2  11   2       66.01       72.25      3.72 o 
  -1  11   2      162.64      169.84      4.02 o 
   0  11   2      257.39      258.64      4.52 o 
   1  11   2     1247.33     1272.73     14.96 o 
   2  11   2      413.76      459.37      7.15 o 
   3  11   2      134.65      130.92      3.22 o 
   4  11   2       14.10       15.44      4.42 o 
   5  11   2       59.27       84.65      4.59 o 
   6  11   2      147.31      137.74      3.83 o 
   7  11   2       84.71       90.36      3.43 o 
   8  11   2       21.55       17.54      2.74 o 
   9  11   2       63.75       93.98      7.66 o 
  10  11   2       22.13       28.97      5.65 o 
  11  11   2        0.11        6.31     12.39 o 
  12  11   2       12.94        7.92      9.64 o 
 -12  12   2       16.88       18.58     11.70 o 
 -11  12   2       10.68       15.14     10.32 o 
 -10  12   2        0.34      -10.15     10.15 o 
  -9  12   2       27.68       22.68      5.20 o 
  -8  12   2       25.12       31.41      4.40 o 
  -7  12   2        0.29        3.25      3.44 o 
  -6  12   2      261.70      282.54     12.32 o 
  -5  12   2        0.79       -2.88      2.88 o 
  -4  12   2      432.54      381.08      8.49 o 
  -3  12   2        5.24        4.75      3.21 o 
  -2  12   2       74.87       61.34      3.95 o 
  -1  12   2        2.06       -1.62      1.92 o 
   0  12   2       75.22       93.86      3.34 o 
   1  12   2       76.54       76.61      5.41 o 
   2  12   2      122.52      100.06      4.58 o 
   3  12   2      194.53      196.13      8.19 o 
   4  12   2       12.95        5.52      2.34 o 
   5  12   2       60.56       52.94      5.83 o 
   6  12   2       92.53       99.38      5.94 o 
   7  12   2       25.22       19.40      4.67 o 
   8  12   2       12.94       16.81     10.50 o 
   9  12   2        1.79        4.86      5.37 o 
  10  12   2        8.21        4.13      5.87 o 
  11  12   2        4.68        8.19      6.20 o 
  12  12   2        0.39       -7.23      8.95 o 
 -10  13   2        0.21       -1.38      8.95 o 
  -9  13   2        0.05       -1.07      4.58 o 
  -8  13   2       71.22       66.09      6.10 o 
  -7  13   2       70.09       68.74     12.07 o 
  -6  13   2       49.54       30.83      4.95 o 
  -5  13   2       70.65       74.73      6.01 o 
  -4  13   2      207.31      195.89      8.24 o 
  -3  13   2      247.14      254.99      8.81 o 
  -2  13   2      310.74      353.08      9.79 o 
  -1  13   2      392.62      392.80     15.94 o 
   0  13   2       81.73       91.95     16.17 o 
   1  13   2       86.13       85.08      8.23 o 
   2  13   2       65.45       81.04      8.37 o 
   3  13   2      136.34      119.18     12.56 o 
   4  13   2      305.89      304.50      8.75 o 
   5  13   2        3.49        5.69      5.07 o 
   6  13   2       20.13       19.39      5.93 o 
   7  13   2       21.69       16.37      5.95 o 
   8  13   2      105.05      120.45     14.80 o 
   9  13   2       94.14      135.94     15.83 o 
  10  13   2        0.69       15.49      9.98 o 
  11  13   2        0.13       -3.44      8.95 o 
 -11  14   2       15.19        2.77      9.98 o 
 -10  14   2        0.00        1.82     14.28 o 
  -9  14   2        0.20       -4.71      4.71 o 
  -8  14   2      136.44      132.96      8.00 o 
  -7  14   2      188.12      185.62      9.14 o 
  -6  14   2        4.66        7.26      4.50 o 
  -5  14   2        2.30        2.35      4.21 o 
  -4  14   2       36.13       24.07      6.33 o 
  -3  14   2       14.62       12.14      4.65 o 
  -2  14   2        0.05        3.67      5.93 o 
  -1  14   2       11.80       16.69      6.81 o 
   0  14   2       30.40       41.53      7.25 o 
   1  14   2      118.41      100.20      9.10 o 
   2  14   2        5.87       -5.19      5.19 o 
   3  14   2        5.76        2.43      5.68 o 
   4  14   2        0.81        1.75      5.78 o 
   5  14   2       17.48       11.36      6.08 o 
   6  14   2       18.55       23.22      4.60 o 
   7  14   2        0.02        4.52      5.87 o 
   8  14   2       98.18      118.04     15.49 o 
   9  14   2       11.01        1.03      9.29 o 
  10  14   2        0.00        6.54     10.32 o 
 -10  15   2       10.91       -0.88      6.76 o 
  -9  15   2        0.33       -0.45      6.07 o 
  -8  15   2       48.14       50.63      6.34 o 
  -7  15   2       52.72       56.41      6.30 o 
  -6  15   2        1.25       -3.35      4.28 o 
  -5  15   2        1.35       -0.79      4.09 o 
  -4  15   2      177.95      208.10      8.34 o 
  -3  15   2       39.10       38.46      8.26 o 
  -2  15   2       59.83       41.65      8.78 o 
  -1  15   2      115.98      106.51     13.25 o 
   0  15   2        6.57        3.10      8.43 o 
   1  15   2       99.37      103.05      9.90 o 
   2  15   2       61.44       37.05      7.77 o 
   3  15   2       13.09        8.14      6.52 o 
   4  15   2        0.75        5.62      9.81 o 
   5  15   2        3.16        5.97      6.45 o 
   6  15   2        0.49       -5.70      5.70 o 
   7  15   2        0.71        0.00      9.64 o 
   8  15   2        2.55       34.07     12.39 o 
   9  15   2        5.61        6.19     10.32 o 
  -9  16   2        5.71       -0.65      6.54 o 
  -8  16   2        1.26       -3.75      5.01 o 
  -7  16   2       46.67       43.50      8.76 o 
  -6  16   2      194.66      203.45     19.79 o 
  -5  16   2       32.41       47.64     12.39 o 
  -4  16   2        2.81        2.28      7.18 o 
  -3  16   2      259.30      293.21     16.30 o 
  -2  16   2      192.72      190.86     29.77 o 
  -1  16   2       12.62        8.05      6.70 o 
   0  16   2       30.79       18.76      7.30 o 
   1  16   2       32.81       19.29      7.69 o 
   2  16   2       18.73       13.21      7.57 o 
   3  16   2        1.76        0.14      7.57 o 
   4  16   2        6.56       11.74      7.11 o 
   5  16   2       35.68       35.91      8.18 o 
   6  16   2       20.30       29.65      9.46 o 
   7  16   2        4.79        0.34     10.32 o 
   8  16   2        1.63        6.54     11.01 o 
  -8  17   2       40.20       20.46     14.11 o 
  -7  17   2      155.88      145.36     20.82 o 
  -6  17   2       89.58       65.61     10.39 o 
  -5  17   2        4.95        4.51      7.19 o 
  -4  17   2        1.05        9.64     10.67 o 
  -3  17   2       29.18       26.40      8.64 o 
  -2  17   2       32.35       19.29      7.88 o 
  -1  17   2       48.00       47.78      9.48 o 
   0  17   2       50.27       51.13     11.70 o 
   1  17   2       26.10       31.82     13.59 o 
   2  17   2        9.53        7.08      7.29 o 
   3  17   2       72.20       61.56      9.50 o 
   4  17   2        6.02       13.96      7.52 o 
   5  17   2        3.93       -0.98      8.09 o 
   6  17   2        3.39       -0.39      9.64 o 
   7  17   2       13.94        6.54     12.39 o 
  -6  18   2        0.06        0.77      8.09 o 
  -5  18   2       35.85       42.00      9.75 o 
  -4  18   2        0.06       13.27      8.18 o 
  -3  18   2       18.03       26.03     16.69 o 
  -2  18   2       18.19       17.32      8.75 o 
  -1  18   2       11.88        3.02      7.78 o 
   0  18   2        1.76       13.59      8.03 o 
   1  18   2       23.01       21.51      8.62 o 
   2  18   2        4.34       22.36     11.18 o 
   3  18   2        0.53        0.45      7.28 o 
   4  18   2        1.93        7.78      8.08 o 
   5  18   2       41.87       37.30      9.80 o 
  -3  19   2       22.38       22.30      8.78 o 
  -2  19   2       10.18       21.51      9.49 o 
  -1  19   2        4.14       -7.32      8.02 o 
   0  19   2       37.40       28.70     11.01 o 
   1  19   2        2.36       -0.69     11.53 o 
   2  19   2       10.98       15.84      8.64 o 
 -17   0   3      109.20      109.02     13.67 o 
 -15   0   3        2.29       -1.22      7.29 o 
 -13   0   3        0.23       -2.98      6.03 o 
 -11   0   3      592.14      570.79     15.16 o 
  -9   0   3      819.47      812.48     18.59 o 
  -7   0   3      544.95      506.50      9.81 o 
  -5   0   3       63.28       61.44      5.27 o 
  -3   0   3    18730.58    17471.99    193.07 o 
  -1   0   3    27875.12    25026.31    252.50 o 
   1   0   3     7287.93     6934.03     86.08 o 
   3   0   3      149.18      157.78      4.97 o 
   5   0   3     8224.08     8296.70    148.07 o 
   7   0   3     2309.56     2129.74     39.30 o 
   9   0   3      787.80      826.33     19.14 o 
  11   0   3       33.34       14.80      9.29 o 
  13   0   3        0.45       -8.95      8.95 o 
  15   0   3      116.80      117.35     19.27 o 
 -17   1   3       13.24        7.78      6.56 o 
 -16   1   3       21.03        8.62      7.22 o 
 -15   1   3       15.96       16.45      5.84 o 
 -14   1   3        1.99        1.16      5.87 o 
 -13   1   3       16.49       11.51      5.36 o 
 -12   1   3        0.11        1.88      2.95 o 
 -11   1   3     1368.31     1374.82     19.41 o 
 -10   1   3      352.16      333.59      7.11 o 
  -9   1   3        6.22        0.98      1.88 o 
  -8   1   3        5.83        5.47      1.60 o 
  -7   1   3      914.19     1126.77     11.75 o 
  -6   1   3       20.85       48.94      1.86 o 
  -5   1   3     2579.29     2756.68     25.72 o 
  -4   1   3      241.12      261.23      3.54 o 
  -3   1   3      363.18      363.24      4.10 o 
  -2   1   3        6.06        1.90      0.68 o 
  -1   1   3       73.73       92.57      1.52 o 
   0   1   3        2.37        2.59      1.13 o 
   1   1   3       23.44       17.00      1.47 o 
   2   1   3     3603.19     3767.37     34.39 o 
   3   1   3      956.68     1052.61     10.89 o 
   4   1   3     1044.29     1021.73     11.69 o 
   5   1   3      237.59      276.74      4.87 o 
   6   1   3      236.78      227.82      4.77 o 
   7   1   3      358.55      350.74      6.41 o 
   8   1   3       57.10       62.53      3.88 o 
   9   1   3      397.44      398.61      8.75 o 
  10   1   3      113.08      106.20      6.24 o 
  11   1   3       40.33       29.46      7.57 o 
  12   1   3       18.26        5.21      6.80 o 
  13   1   3       14.31        9.53      7.88 o 
  14   1   3       37.67       35.11      8.13 o 
  15   1   3       10.27        3.72      7.70 o 
 -17   2   3       45.42       34.82     13.08 o 
 -16   2   3        2.96        2.76      6.47 o 
 -15   2   3        7.20       11.66      5.99 o 
 -14   2   3        0.42        5.84      5.75 o 
 -13   2   3       31.85       30.40      5.18 o 
 -12   2   3       52.74       60.59      4.70 o 
 -11   2   3        7.49        5.81      3.13 o 
 -10   2   3      186.51      174.02      5.32 o 
  -9   2   3      151.17      163.45      4.66 o 
  -8   2   3      190.76      211.87      4.88 o 
  -7   2   3      547.18      544.27      7.30 o 
  -6   2   3     1434.50     1400.22     15.38 o 
  -5   2   3    10239.53    10475.38     98.43 o 
  -4   2   3     8267.85     8152.34     67.53 o 
  -3   2   3      922.71      939.18     13.49 o 
  -2   2   3       10.41        4.85      0.81 o 
  -1   2   3     4104.43     4342.23     32.76 o 
   0   2   3      460.95      463.56      4.33 o 
   1   2   3    17855.41    17783.64    137.83 o 
   2   2   3     4841.37     4902.01     41.11 o 
   3   2   3     1239.09     1228.77     11.57 o 
   4   2   3     1704.25     1807.54     19.04 o 
   5   2   3        0.24        2.38      1.38 o 
   6   2   3      895.37      939.04     11.67 o 
   7   2   3      554.87      536.62      8.13 o 
   8   2   3      191.77      178.96      5.18 o 
   9   2   3      733.36      715.11     13.45 o 
  10   2   3       21.35       10.89      4.19 o 
  11   2   3      124.64      137.46     10.92 o 
  12   2   3      107.65      116.30      9.16 o 
  13   2   3       33.56       20.67      6.94 o 
  14   2   3        0.69       -5.27      6.66 o 
  15   2   3       34.60       53.05      9.43 o 
 -16   3   3       31.69       27.68      9.46 o 
 -15   3   3       27.97       25.92      6.68 o 
 -14   3   3       18.17       16.09      6.27 o 
 -13   3   3        3.70        6.52      3.56 o 
 -12   3   3        0.42        1.99      3.09 o 
 -11   3   3       16.83       15.46      3.13 o 
 -10   3   3      573.29      598.17      9.73 o 
  -9   3   3      622.79      588.16      9.45 o 
  -8   3   3       24.77       30.15      2.30 o 
  -7   3   3      892.30      889.37     10.34 o 
  -6   3   3     4165.35     4769.57     43.45 o 
  -5   3   3     2870.31     2907.62     27.02 o 
  -4   3   3     5218.77     5461.25     43.42 o 
  -3   3   3     3505.33     3447.44     29.25 o 
  -2   3   3      177.48      183.54      2.21 o 
  -1   3   3    10922.83    11157.97     87.41 o 
   0   3   3     3339.81     3333.74     25.46 o 
   1   3   3       32.80       55.71      1.44 o 
   2   3   3     3607.23     3858.76     31.12 o 
   3   3   3     1009.91     1119.63     12.95 o 
   4   3   3        7.49       21.16      1.80 o 
   5   3   3     5752.23     5981.59     54.07 o 
   6   3   3       76.86       80.83      3.41 o 
   7   3   3       30.55       36.52      2.89 o 
   8   3   3       27.73       27.58      2.47 o 
   9   3   3       59.11       58.18      3.23 o 
  10   3   3      105.46       96.42      6.85 o 
  11   3   3      522.09      504.45     16.09 o 
  12   3   3        4.89        3.70      6.02 o 
  13   3   3       83.01      100.56      9.40 o 
  14   3   3       46.87       49.72      8.80 o 
  15   3   3        6.91       11.59     11.33 o 
 -16   4   3        0.06       17.89      7.62 o 
 -15   4   3       12.75       20.37      6.82 o 
 -14   4   3        0.40       -5.22      5.22 o 
 -13   4   3        2.84       -1.05      3.35 o 
 -12   4   3        0.20       -2.91      2.91 o 
 -11   4   3       50.36       58.87      5.57 o 
 -10   4   3       10.09        7.86      2.13 o 
  -9   4   3      146.79      149.70      4.88 o 
  -8   4   3      634.12      661.99      8.77 o 
  -7   4   3      254.05      244.30      4.18 o 
  -6   4   3      102.61      121.89      3.01 o 
  -5   4   3     3341.92     3472.97     30.06 o 
  -4   4   3       43.36       54.05      1.49 o 
  -3   4   3     8021.33     8335.44     68.76 o 
  -2   4   3    13450.39    13375.48    116.26 o 
  -1   4   3     3705.22     4039.63     33.95 o 
   0   4   3    10628.38    11200.05     82.85 o 
   1   4   3     2641.34     2567.74     18.40 o 
   2   4   3      124.12      144.13      2.48 o 
   3   4   3      702.70      644.11      8.08 o 
   4   4   3        0.46        0.87      1.17 o 
   5   4   3      648.75      698.09      9.54 o 
   6   4   3      740.69      753.41      9.59 o 
   7   4   3      233.47      255.47      5.24 o 
   8   4   3       25.10       28.88      3.72 o 
   9   4   3       14.03        3.76      2.39 o 
  10   4   3      179.63      182.21      7.17 o 
  11   4   3      100.21       91.72      8.05 o 
  12   4   3       53.65       40.12      7.75 o 
  13   4   3        0.99       -5.91      5.91 o 
  14   4   3       40.38       48.91      9.08 o 
  15   4   3        0.02        8.43      9.25 o 
 -16   5   3        0.43        7.14      6.83 o 
 -15   5   3        1.93       12.25      6.31 o 
 -14   5   3        3.56        9.41      4.84 o 
 -13   5   3        0.09       -3.15      3.15 o 
 -12   5   3       63.89       71.10      5.95 o 
 -11   5   3      292.45      333.83      8.55 o 
 -10   5   3       18.02       16.26      2.74 o 
  -9   5   3       80.71       80.03      3.23 o 
  -8   5   3       38.82       34.92      2.65 o 
  -7   5   3      576.11      650.16      8.18 o 
  -6   5   3      147.39      170.89      3.12 o 
  -5   5   3      382.25      395.64      4.75 o 
  -4   5   3     3851.15     3957.35     33.65 o 
  -3   5   3       57.74       40.30      2.36 o 
  -2   5   3     1376.42     1519.29     13.84 o 
  -1   5   3      422.10      431.26      4.79 o 
   0   5   3     5378.57     5382.15     40.57 o 
   1   5   3    10387.99    10862.45     84.26 o 
   2   5   3     1791.09     1657.74     14.33 o 
   3   5   3        1.95        2.42      1.06 o 
   4   5   3     3282.63     3545.29     29.24 o 
   5   5   3      973.48      981.76     12.11 o 
   6   5   3       28.19       26.70      2.32 o 
   7   5   3      319.34      323.40      6.41 o 
   8   5   3       27.10       18.53      3.15 o 
   9   5   3        4.93        4.93      4.77 o 
  10   5   3       18.46       18.45      3.29 o 
  11   5   3        0.34        2.62      4.29 o 
  12   5   3       44.20       40.49      7.29 o 
  13   5   3      132.48      132.75     10.30 o 
  14   5   3        0.00       -6.57      6.57 o 
 -16   6   3       17.95       23.88      9.62 o 
 -15   6   3       14.41       15.12      7.14 o 
 -14   6   3        8.03       10.04      4.05 o 
 -13   6   3       78.11       97.39     11.53 o 
 -12   6   3       65.05       66.26      4.73 o 
 -11   6   3       61.86       51.89      3.20 o 
 -10   6   3       36.50       43.28      2.78 o 
  -9   6   3      698.57      709.40      8.95 o 
  -8   6   3      256.95      269.69      5.28 o 
  -7   6   3      687.55      670.97      8.30 o 
  -6   6   3       45.11       60.04      1.77 o 
  -5   6   3      111.16      113.50      2.65 o 
  -4   6   3      130.04      142.08      2.57 o 
  -3   6   3      187.71      232.62      3.06 o 
  -2   6   3     1748.85     1744.87     18.12 o 
  -1   6   3     3170.16     3099.31     28.33 o 
   0   6   3     1974.14     2032.44     17.99 o 
   1   6   3     4670.68     4826.51     40.58 o 
   2   6   3      123.49      111.69      2.54 o 
   3   6   3      404.27      373.49      4.73 o 
   4   6   3     2114.83     2095.56     19.35 o 
   5   6   3      304.34      321.21      5.26 o 
   6   6   3       87.19       69.38      3.09 o 
   7   6   3      667.16      667.72     10.00 o 
   8   6   3       13.18       12.26      2.44 o 
   9   6   3       12.70        4.15      2.76 o 
  10   6   3      248.04      214.70      6.62 o 
  11   6   3       31.43       28.33      5.24 o 
  12   6   3       21.59       22.43      7.48 o 
  13   6   3      115.98      128.46     10.25 o 
  14   6   3        7.58       -1.16      6.82 o 
 -16   7   3        3.95        3.28      8.78 o 
 -15   7   3        6.07       -4.39      6.33 o 
 -14   7   3      103.89      112.55      6.25 o 
 -13   7   3        5.97        8.63      3.49 o 
 -12   7   3       94.95       92.97      5.08 o 
 -11   7   3      126.54      135.43      4.88 o 
 -10   7   3       16.39       18.12      2.44 o 
  -9   7   3      197.15      176.68      4.16 o 
  -8   7   3      296.25      288.07      5.01 o 
  -7   7   3       58.71       56.26      2.06 o 
  -6   7   3     3041.60     2950.38     29.86 o 
  -5   7   3      603.48      630.17      8.29 o 
  -4   7   3        6.94       10.05      1.12 o 
  -3   7   3      796.56      790.89      7.62 o 
  -2   7   3       55.88       53.51      2.16 o 
  -1   7   3      110.17       90.01      2.26 o 
   0   7   3      194.79      193.00      3.07 o 
   1   7   3     4286.86     4498.13     36.03 o 
   2   7   3      308.96      325.23      4.46 o 
   3   7   3      455.86      483.85      6.00 o 
   4   7   3     1367.83     1217.03     11.69 o 
   5   7   3        6.29        2.93      1.54 o 
   6   7   3      157.92      149.08      3.92 o 
   7   7   3      239.54      269.28      6.18 o 
   8   7   3      190.99      174.30      4.97 o 
   9   7   3      137.53      142.47      5.37 o 
  10   7   3        6.56        8.85      3.20 o 
  11   7   3        5.10        4.49      3.82 o 
  12   7   3        0.02        4.30      5.89 o 
  13   7   3        6.61       10.31      7.02 o 
  14   7   3        7.10       -1.76      7.45 o 
 -15   8   3        5.35        2.78      6.25 o 
 -14   8   3       19.83       25.19      6.68 o 
 -13   8   3       39.19       41.85      4.33 o 
 -12   8   3      110.63      109.23      5.24 o 
 -11   8   3       27.14       24.36      3.17 o 
 -10   8   3       55.05       52.14      3.13 o 
  -9   8   3       16.54       12.62      2.18 o 
  -8   8   3      509.34      496.58      6.70 o 
  -7   8   3        0.03       -0.85      1.71 o 
  -6   8   3      367.84      354.07      6.00 o 
  -5   8   3      423.62      454.60      6.93 o 
  -4   8   3       89.35       63.58      2.02 o 
  -3   8   3       26.10       33.50      2.06 o 
  -2   8   3       47.86       57.04      3.23 o 
  -1   8   3      765.54      838.02     10.58 o 
   0   8   3      598.26      601.26      6.88 o 
   1   8   3       12.88       11.21      1.26 o 
   2   8   3     2205.63     2227.06     21.30 o 
   3   8   3        0.48        0.31      1.31 o 
   4   8   3      916.77      935.77     10.06 o 
   5   8   3      361.42      378.49      5.45 o 
   6   8   3        5.46        3.34      1.97 o 
   7   8   3      407.19      405.31      6.63 o 
   8   8   3       82.07       82.76      3.95 o 
   9   8   3        1.41       -0.66      2.63 o 
  10   8   3      336.47      345.41      8.48 o 
  11   8   3        9.57        8.23      3.90 o 
  12   8   3        2.72       -2.92      5.70 o 
  13   8   3        1.64       -3.35      6.51 o 
 -15   9   3       60.58       64.94      8.40 o 
 -14   9   3        0.19        2.79      9.08 o 
 -13   9   3        0.86       18.67     14.14 o 
 -12   9   3        0.44       -4.40      4.40 o 
 -11   9   3       35.92       32.80      3.24 o 
 -10   9   3       76.54       77.00      3.41 o 
  -9   9   3        2.72       -1.02      3.10 o 
  -8   9   3       55.26       62.73      3.80 o 
  -7   9   3      178.52      172.35      6.65 o 
  -6   9   3      707.88      703.18     13.50 o 
  -5   9   3       35.72       35.35      2.37 o 
  -4   9   3      100.24       93.59      2.85 o 
  -3   9   3      848.55      873.19     10.88 o 
  -2   9   3       32.01       23.22      1.86 o 
  -1   9   3       79.37       69.46      3.61 o 
   0   9   3        0.06        0.20      1.04 o 
   1   9   3        4.26        0.03      1.10 o 
   2   9   3        3.07        3.70      1.55 o 
   3   9   3      274.46      293.85      4.53 o 
   4   9   3     1412.18     1400.84     13.96 o 
   5   9   3      690.55      659.16      8.66 o 
   6   9   3       19.08       16.70      2.27 o 
   7   9   3       94.55       90.69      3.12 o 
   8   9   3      138.04      158.90      5.39 o 
   9   9   3       11.48       12.56      3.08 o 
  10   9   3       79.27       79.92      4.80 o 
  11   9   3       58.76       66.90      4.90 o 
  12   9   3       74.55       71.94      8.64 o 
  13   9   3       15.19       15.41      7.33 o 
 -14  10   3       85.85       95.00     11.70 o 
 -13  10   3        9.45       -4.26      8.09 o 
 -12  10   3       47.54       39.14      6.77 o 
 -11  10   3       34.02       30.65      5.73 o 
 -10  10   3       54.02       69.05      5.18 o 
  -9  10   3        3.63        3.59      2.89 o 
  -8  10   3       59.26       38.03      5.16 o 
  -7  10   3     1492.88     1476.38     23.82 o 
  -6  10   3       32.56       27.08      3.37 o 
  -5  10   3      247.08      232.84      6.75 o 
  -4  10   3      960.44      960.22     17.91 o 
  -3  10   3      358.46      366.09      6.17 o 
  -2  10   3     1041.02     1089.10     13.45 o 
  -1  10   3       59.70       65.64      2.51 o 
   0  10   3      310.27      320.93      4.14 o 
   1  10   3      584.00      594.54      6.89 o 
   2  10   3       52.96       53.61      2.07 o 
   3  10   3      195.81      194.39      3.83 o 
   4  10   3      417.05      394.59      5.78 o 
   5  10   3      111.31      119.03      3.67 o 
   6  10   3       21.34       27.52      2.27 o 
   7  10   3       17.67       24.69      2.85 o 
   8  10   3        3.73        2.99      3.43 o 
   9  10   3       54.87       55.89      3.99 o 
  10  10   3       54.74       68.93      4.62 o 
  11  10   3      168.88      172.90      8.61 o 
  12  10   3       53.15       52.21     10.12 o 
 -14  11   3        0.16        4.82     13.42 o 
 -13  11   3        7.45        2.41     10.32 o 
 -12  11   3        3.21       -8.60      8.60 o 
 -11  11   3       45.32       31.32     11.01 o 
 -10  11   3       78.82       93.98      8.68 o 
  -9  11   3        3.00       -0.47      4.20 o 
  -8  11   3        9.84        7.07      5.72 o 
  -7  11   3       67.83       53.07      4.22 o 
  -6  11   3        1.72        3.93      3.05 o 
  -5  11   3      428.88      425.10      9.20 o 
  -4  11   3      218.51      222.40      6.35 o 
  -3  11   3       42.25       50.75      3.08 o 
  -2  11   3      212.83      199.92      5.05 o 
  -1  11   3        6.97        6.10      1.68 o 
   0  11   3       84.33       80.03      3.56 o 
   1  11   3        4.38        0.74      1.36 o 
   2  11   3      183.71      168.84      3.82 o 
   3  11   3       81.85       71.25      2.42 o 
   4  11   3       31.21       34.98      2.82 o 
   5  11   3      104.22       86.44      3.39 o 
   6  11   3       48.04       44.48      2.92 o 
   7  11   3       26.45       23.98      2.80 o 
   8  11   3      172.06      189.27      6.15 o 
   9  11   3        3.48       -1.22      3.23 o 
  10  11   3       96.91      105.85      9.35 o 
  11  11   3        5.84        7.46      6.69 o 
  12  11   3       37.26       39.53      9.18 o 
 -13  12   3        1.03        5.85     11.36 o 
 -12  12   3       32.09        8.60     11.36 o 
 -11  12   3        9.61        9.64     10.32 o 
 -10  12   3      241.99      274.28     17.55 o 
  -9  12   3       93.21       72.71      5.66 o 
  -8  12   3      147.81      165.67      7.41 o 
  -7  12   3        0.30       -3.28      3.28 o 
  -6  12   3      203.86      200.92      6.75 o 
  -5  12   3      745.67      814.71     13.95 o 
  -4  12   3      301.42      310.35      7.80 o 
  -3  12   3      342.40      345.70      8.24 o 
  -2  12   3        5.77       -0.95      2.41 o 
  -1  12   3      371.37      328.91      8.33 o 
   0  12   3       14.49       13.98      2.90 o 
   1  12   3      178.49      188.01      6.19 o 
   2  12   3      259.48      256.22      8.34 o 
   3  12   3      122.59      143.55      6.82 o 
   4  12   3       23.67       22.27      3.10 o 
   5  12   3       64.87       68.33      3.55 o 
   6  12   3       21.97       23.66      2.34 o 
   7  12   3      172.73      160.35      5.41 o 
   8  12   3        9.23        7.45      5.53 o 
   9  12   3       84.56       97.16      9.01 o 
  10  12   3       11.45       14.22      6.56 o 
  11  12   3       11.62        5.88      6.69 o 
 -10  13   3       10.71        7.54      6.28 o 
  -9  13   3       11.73        7.82      4.92 o 
  -8  13   3      106.56      111.64      7.49 o 
  -7  13   3        8.12       10.28      3.95 o 
  -6  13   3       23.79       36.05      4.63 o 
  -5  13   3     1035.13     1076.71     19.25 o 
  -4  13   3       41.88       40.20      5.76 o 
  -3  13   3        6.09        6.26      3.85 o 
  -2  13   3        2.75       -1.12      4.12 o 
  -1  13   3      179.94      179.42      8.63 o 
   0  13   3       74.03       93.57      7.31 o 
   1  13   3        8.21        8.67      3.34 o 
   2  13   3       58.54       55.21      4.43 o 
   3  13   3       44.93       40.75      5.31 o 
   4  13   3      145.28      154.01      5.02 o 
   5  13   3        1.42        0.34      3.28 o 
   6  13   3       96.07      108.08      6.43 o 
   7  13   3       16.40       10.07     12.91 o 
   8  13   3       24.62       22.55      6.36 o 
  10  13   3       37.20       61.60     12.39 o 
  11  13   3        3.15        3.10      9.64 o 
 -12  14   3        1.50       -2.06      9.29 o 
 -11  14   3        6.71        2.41      8.95 o 
 -10  14   3       34.83       32.01      7.69 o 
  -9  14   3        6.03       13.41      5.39 o 
  -8  14   3        0.26       -4.32      4.32 o 
  -7  14   3       15.93       22.23      5.10 o 
  -6  14   3      363.72      377.70     12.45 o 
  -5  14   3        1.92       -3.19      4.21 o 
  -4  14   3       27.14       31.74      5.21 o 
  -3  14   3      126.19      132.44      7.30 o 
  -2  14   3      150.05      144.35      8.15 o 
  -1  14   3        2.36       -0.54      2.95 o 
   0  14   3      162.86      172.32     17.90 o 
   1  14   3        3.33        5.40      5.93 o 
   2  14   3      393.36      381.08     16.32 o 
   3  14   3       76.23       91.74     10.15 o 
   4  14   3       30.22       22.34      6.61 o 
   5  14   3      186.93      167.72     11.07 o 
   6  14   3       14.88        8.17      4.16 o 
   7  14   3       25.06       30.63     11.70 o 
   8  14   3        3.85       18.93     10.32 o 
   9  14   3       31.11       28.22     11.36 o 
  10  14   3       13.33       23.06     11.01 o 
 -11  15   3        6.04       16.17     10.67 o 
 -10  15   3        4.31        3.42      6.68 o 
  -9  15   3        3.69        1.49      5.11 o 
  -8  15   3       74.18       89.46     11.43 o 
  -7  15   3       36.49       17.31      5.32 o 
  -6  15   3        0.05       -3.05      4.43 o 
  -5  15   3       15.01        9.47      4.62 o 
  -4  15   3       31.65       38.01      5.63 o 
  -3  15   3        0.80        7.34      4.16 o 
  -2  15   3       37.95       33.02      8.15 o 
  -1  15   3        3.78        2.14      6.19 o 
   0  15   3        6.71        5.16      6.33 o 
   1  15   3        1.89        5.28      5.87 o 
   2  15   3       58.68       63.29      8.76 o 
   3  15   3        2.72        2.75      6.08 o 
   4  15   3       93.91      112.48     15.31 o 
   5  15   3       30.74       27.78      7.25 o 
   6  15   3        2.97       10.14      6.42 o 
   7  15   3       54.39       86.72     15.14 o 
   8  15   3        0.00       15.49     11.36 o 
   9  15   3       33.33       37.17     12.73 o 
  -9  16   3        0.25       -2.78      5.59 o 
  -8  16   3        0.29       -0.98      5.20 o 
  -7  16   3       33.16       31.86      6.16 o 
  -6  16   3        5.82       -1.03      6.91 o 
  -5  16   3       11.04        2.14      7.18 o 
  -4  16   3       29.49       27.19      8.27 o 
  -3  16   3      116.33      127.67     11.67 o 
  -2  16   3      102.63      113.88     11.43 o 
  -1  16   3        6.03        3.90      7.15 o 
   0  16   3       58.83       43.67      8.82 o 
   1  16   3       58.55       60.50     16.00 o 
   2  16   3       36.69       12.03      8.26 o 
   3  16   3       16.83       10.23      7.35 o 
   4  16   3       16.61       24.67      7.84 o 
   5  16   3       32.14       18.27      7.35 o 
   6  16   3        1.48       -6.66      6.66 o 
   7  16   3        1.37       11.36     11.36 o 
   8  16   3       35.59       26.84     13.42 o 
  -8  17   3       34.00       27.94      9.10 o 
  -7  17   3        7.80        7.32      8.48 o 
  -6  17   3        0.00        2.98      7.69 o 
  -5  17   3       43.38       42.41      9.41 o 
  -4  17   3       33.49       27.29      8.88 o 
  -3  17   3        0.03        5.74     14.80 o 
  -2  17   3       29.01       30.43      8.51 o 
  -1  17   3        0.40       -8.40      9.12 o 
   0  17   3        0.01        2.64      7.25 o 
   1  17   3        0.41        2.55      6.80 o 
   2  17   3       51.24       51.29     17.38 o 
   3  17   3        5.90       -5.37      7.03 o 
   4  17   3       34.01       51.45      9.25 o 
   5  17   3       23.38       12.60      7.44 o 
   6  17   3        0.27        3.10     12.05 o 
  -6  18   3        7.34        7.69      7.86 o 
  -5  18   3        3.00       -6.28      7.42 o 
  -4  18   3        4.94        0.97      8.15 o 
  -3  18   3       64.60       71.02     10.92 o 
  -2  18   3       39.11       31.35      9.21 o 
  -1  18   3       16.82        7.28      7.69 o 
   0  18   3       27.36       25.96      9.24 o 
   1  18   3       17.34       32.28      8.86 o 
   2  18   3       18.83       28.61      9.01 o 
   3  18   3       15.48       24.20      9.01 o 
   4  18   3        5.67       11.09      8.18 o 
  -3  19   3        0.49       -1.63      8.51 o 
  -2  19   3        3.12       16.27      9.37 o 
  -1  19   3       45.33       35.67     11.53 o 
   0  19   3       16.90       36.37     10.04 o 
   1  19   3        1.67       10.19      9.29 o 
 -16   0   4        7.87        4.34      8.13 o 
 -14   0   4       26.17       27.00      7.77 o 
 -12   0   4       73.97       74.27      5.47 o 
 -10   0   4       16.46       19.46      4.13 o 
  -8   0   4     2407.50     2405.20     33.98 o 
  -6   0   4      936.63      984.47     15.27 o 
  -4   0   4     3408.39     3407.50     39.25 o 
  -2   0   4     1213.25     1322.25     13.52 o 
   0   0   4    26564.97    25469.46    395.68 o 
   2   0   4        0.38        5.41      1.50 o 
   4   0   4      508.67      448.25     12.90 o 
   6   0   4      638.11      691.16     15.30 o 
   8   0   4      168.17      129.54      9.52 o 
  10   0   4       64.94       49.56     11.01 o 
  12   0   4      523.37      528.61     29.60 o 
  14   0   4      151.83      178.27     20.30 o 
 -17   1   4        7.38        8.67      6.43 o 
 -16   1   4       10.95        9.70      5.78 o 
 -15   1   4       11.55        8.07      5.40 o 
 -14   1   4       26.67       16.32      5.39 o 
 -13   1   4       63.59       68.39      6.99 o 
 -12   1   4       73.86       84.13      4.60 o 
 -11   1   4        0.18       -2.42      2.42 o 
 -10   1   4     2315.00     2255.23     25.36 o 
  -9   1   4      892.44      918.45     10.81 o 
  -8   1   4     1196.33     1182.38     12.61 o 
  -7   1   4       12.79       14.20      1.56 o 
  -6   1   4      437.08      420.51      5.83 o 
  -5   1   4      165.77      166.41      3.36 o 
  -4   1   4     3321.01     3144.32     28.77 o 
  -3   1   4     5335.06     5251.62     39.75 o 
  -2   1   4      462.07      443.04      4.57 o 
  -1   1   4     1168.60     1090.19      9.14 o 
   0   1   4     1340.45     1275.04     11.15 o 
   1   1   4      399.40      487.37      5.82 o 
   2   1   4     1772.91     1561.51     17.79 o 
   3   1   4        1.32       -0.20      1.31 o 
   4   1   4      691.10      695.74      8.91 o 
   5   1   4     2252.61     2283.46     23.95 o 
   6   1   4      329.35      398.05      6.96 o 
   7   1   4      676.32      694.41     10.32 o 
   8   1   4      668.32      699.93     12.96 o 
   9   1   4        0.02       -2.97      2.97 o 
  10   1   4      404.08      392.85     25.47 o 
  11   1   4       41.95       41.85      8.43 o 
  12   1   4      306.86      307.75     22.20 o 
  13   1   4        0.58        8.46      7.59 o 
  14   1   4       34.46       25.16      8.07 o 
 -17   2   4        5.33       -4.16      6.16 o 
 -16   2   4       15.90       16.96      6.18 o 
 -15   2   4        1.36       -4.52      5.36 o 
 -14   2   4      100.39       90.27      7.99 o 
 -13   2   4        2.13       -3.30      3.30 o 
 -12   2   4      130.43      138.91      6.07 o 
 -11   2   4      228.56      210.10      6.41 o 
 -10   2   4      131.69      135.48      4.65 o 
  -9   2   4       11.28        9.09      1.97 o 
  -8   2   4     1310.94     1407.74     15.37 o 
  -7   2   4        4.06        3.07      1.30 o 
  -6   2   4     1241.31     1364.93     15.10 o 
  -5   2   4      251.76      236.21      4.09 o 
  -4   2   4     1572.83     1624.06     16.72 o 
  -3   2   4      185.14      162.57      2.55 o 
  -2   2   4     1687.31     1779.03     14.91 o 
  -1   2   4        3.12        7.92      1.87 o 
   0   2   4      154.10      184.83      5.05 o 
   1   2   4      840.02      940.97      9.24 o 
   2   2   4        3.77       12.30      1.44 o 
   3   2   4      126.01      108.64      2.75 o 
   4   2   4      499.04      459.09      5.99 o 
   5   2   4      277.22      271.94      5.15 o 
   6   2   4        5.75        2.17      1.70 o 
   7   2   4       53.51       49.04      2.72 o 
   8   2   4      628.91      590.95      9.20 o 
   9   2   4       70.58       59.07      5.11 o 
  10   2   4       66.15       63.67     12.73 o 
  11   2   4      219.04      234.24     13.73 o 
  12   2   4       57.40       66.91     17.96 o 
  13   2   4        0.11        4.61      7.17 o 
  14   2   4       36.69       34.78      9.16 o 
 -17   3   4        0.27       -6.13      6.13 o 
 -16   3   4        2.44        5.86      7.74 o 
 -15   3   4       27.01       29.97     12.42 o 
 -14   3   4      376.97      383.65     14.35 o 
 -13   3   4       47.66       36.50      4.45 o 
 -12   3   4        0.43        1.27      3.36 o 
 -11   3   4      226.68      208.32      6.59 o 
 -10   3   4      334.78      289.89      6.48 o 
  -9   3   4      317.10      325.97      5.64 o 
  -8   3   4       11.96       13.90      1.67 o 
  -7   3   4       14.77       12.30      1.54 o 
  -6   3   4     4063.76     4184.85     38.43 o 
  -5   3   4      810.48      812.72      8.93 o 
  -4   3   4       29.05       13.52      1.03 o 
  -3   3   4       82.71       80.99      1.81 o 
  -2   3   4      469.06      390.37      4.79 o 
  -1   3   4     1026.32     1009.33      8.17 o 
   0   3   4     1019.73      926.02      8.43 o 
   1   3   4     4155.01     4442.29     37.61 o 
   2   3   4     8310.46     8435.09     66.38 o 
   3   3   4     1426.84     1407.00     13.53 o 
   4   3   4      178.74      146.81      3.49 o 
   5   3   4       36.19       51.36      2.47 o 
   6   3   4      682.08      722.87     11.29 o 
   7   3   4      451.80      448.44      7.19 o 
   8   3   4      955.86      937.30     12.65 o 
   9   3   4      905.53      884.13     15.84 o 
  10   3   4      276.64      258.60     11.61 o 
  11   3   4        1.12        5.71      5.59 o 
  12   3   4       38.39       27.14      6.88 o 
  13   3   4        5.89        3.45      6.48 o 
  14   3   4       33.48       25.29      7.79 o 
 -16   4   4        0.35       -5.57      8.83 o 
 -15   4   4       16.46       20.22      6.66 o 
 -14   4   4       29.72       32.39      5.34 o 
 -13   4   4       95.72       97.59      5.50 o 
 -12   4   4      250.77      267.42      7.99 o 
 -11   4   4      150.72      149.82      5.44 o 
 -10   4   4       42.11       39.62      2.83 o 
  -9   4   4       50.57       44.47      2.84 o 
  -8   4   4      194.46      203.89      4.47 o 
  -7   4   4     1053.62     1050.29     11.71 o 
  -6   4   4      201.01      258.46      4.23 o 
  -5   4   4     4522.32     4640.47     44.77 o 
  -4   4   4      132.62      195.33      3.45 o 
  -3   4   4      559.68      534.01      5.89 o 
  -2   4   4     4018.42     4028.58     36.11 o 
  -1   4   4     1706.50     1947.00     17.03 o 
   0   4   4      485.71      593.13      5.88 o 
   1   4   4      269.33      298.96      3.78 o 
   2   4   4       15.64       32.05      1.48 o 
   3   4   4      240.90      230.36      3.83 o 
   4   4   4       78.64       66.54      2.46 o 
   5   4   4      666.46      645.89      8.48 o 
   6   4   4        0.08        3.42      1.76 o 
   7   4   4        4.16        7.62      2.18 o 
   8   4   4      530.78      546.94      8.57 o 
   9   4   4      280.99      255.25      6.75 o 
  10   4   4       73.41       72.35      6.25 o 
  11   4   4        9.52       11.29      7.64 o 
  12   4   4       23.22       19.90      6.55 o 
  13   4   4        4.00       -1.19      7.43 o 
  14   4   4        8.46        0.84      7.12 o 
 -16   5   4        7.66        8.91      7.01 o 
 -15   5   4        2.72        0.33      9.41 o 
 -14   5   4        1.53        2.37      3.66 o 
 -13   5   4        8.70       20.71      3.85 o 
 -12   5   4        0.23        1.78      3.08 o 
 -11   5   4      687.90      683.30     12.57 o 
 -10   5   4       18.50       16.51      2.55 o 
  -9   5   4      293.08      252.19      5.27 o 
  -8   5   4      143.20      153.97      3.78 o 
  -7   5   4       93.04       82.33      2.62 o 
  -6   5   4       30.46       40.41      1.72 o 
  -5   5   4       24.44       38.83      1.55 o 
  -4   5   4     4288.36     4647.34     44.65 o 
  -3   5   4     1315.02     1233.60     13.26 o 
  -2   5   4        2.00        0.75      1.03 o 
  -1   5   4     2211.05     2232.80     24.49 o 
   0   5   4     2231.21     2458.23     29.44 o 
   1   5   4      233.09      263.77      3.59 o 
   2   5   4     4340.62     4414.29     35.74 o 
   3   5   4     1905.51     1788.18     16.76 o 
   4   5   4       35.59       36.04      2.00 o 
   5   5   4       38.74       33.64      2.27 o 
   6   5   4        0.81        3.86      1.82 o 
   7   5   4      112.62      104.13      4.54 o 
   8   5   4       71.08       60.58      3.50 o 
   9   5   4      558.85      564.96     11.31 o 
  10   5   4      221.20      237.92      9.28 o 
  11   5   4       25.63       29.15      6.28 o 
  12   5   4       39.97       30.31      7.17 o 
  13   5   4       21.87       31.40      7.73 o 
  14   5   4       50.65       46.91      9.25 o 
 -16   6   4        1.03       10.66      6.77 o 
 -15   6   4       12.88       14.80      6.40 o 
 -14   6   4       26.33       19.44      4.20 o 
 -13   6   4        0.71       -1.90      3.27 o 
 -12   6   4       37.26       31.65      3.78 o 
 -11   6   4        1.66        0.85      2.59 o 
 -10   6   4       25.20       15.59      2.68 o 
  -9   6   4       27.67       22.78      2.34 o 
  -8   6   4       65.09       53.86      2.58 o 
  -7   6   4        1.99       -1.24      1.24 o 
  -6   6   4       17.83       23.32      1.56 o 
  -5   6   4       20.26       13.89      2.53 o 
  -4   6   4      112.00       92.07      2.89 o 
  -3   6   4     4121.79     4267.74     38.51 o 
  -2   6   4       24.68       40.42      1.37 o 
  -1   6   4       71.41       56.97      1.74 o 
   0   6   4     1657.77     1562.07     13.61 o 
   1   6   4       21.42       45.52      1.69 o 
   2   6   4       67.87       49.52      2.36 o 
   3   6   4       51.40       60.43      2.21 o 
   4   6   4       51.86       54.40      2.47 o 
   5   6   4      283.76      252.77      5.39 o 
   6   6   4     1830.63     1815.48     20.63 o 
   7   6   4      616.15      582.51      9.38 o 
   8   6   4        5.10        4.02      2.77 o 
   9   6   4      274.71      246.89     10.96 o 
  10   6   4        7.93        6.80      3.72 o 
  11   6   4       29.66       23.39      6.13 o 
  12   6   4        1.92       -2.05      5.93 o 
  13   6   4        0.01       -2.96      6.49 o 
  14   6   4        1.02       -3.06     12.26 o 
 -16   7   4       46.99       62.79      8.94 o 
 -15   7   4       99.92      114.92      9.70 o 
 -14   7   4        0.07       -1.89      5.64 o 
 -13   7   4       52.03       48.03      4.45 o 
 -12   7   4        3.45        9.19      3.28 o 
 -11   7   4       47.78       52.94      3.39 o 
 -10   7   4        3.81        1.16      3.57 o 
  -9   7   4        2.91        2.68      1.82 o 
  -8   7   4      290.87      273.61      5.01 o 
  -7   7   4       72.29       78.16      2.50 o 
  -6   7   4      183.47      187.91      4.26 o 
  -5   7   4       46.96       54.36      2.38 o 
  -4   7   4      557.30      603.66      8.71 o 
  -3   7   4     1427.85     1454.89     13.79 o 
  -2   7   4        1.21        1.84      0.85 o 
  -1   7   4       29.99       18.11      1.23 o 
   0   7   4      820.17      885.28      9.08 o 
   1   7   4      314.54      301.84      6.47 o 
   2   7   4     4863.83     5050.63     42.79 o 
   3   7   4      355.10      304.42      5.11 o 
   4   7   4      807.14      792.21      9.05 o 
   5   7   4      832.34      845.84     11.29 o 
   6   7   4        2.74        0.38      2.25 o 
   7   7   4      187.59      203.48      5.71 o 
   8   7   4       10.18        9.20      3.22 o 
   9   7   4       47.15       39.48      4.11 o 
  10   7   4       58.41       65.94      4.50 o 
  11   7   4        3.41       -0.10      5.43 o 
  12   7   4       43.38       56.76      8.05 o 
  13   7   4        4.69       18.67      7.53 o 
 -15   8   4        0.85       -1.54      8.56 o 
 -14   8   4       44.40       44.46      7.13 o 
 -13   8   4      265.44      277.38     15.74 o 
 -12   8   4       17.07       12.56      3.15 o 
 -11   8   4        1.88       -1.70      2.15 o 
 -10   8   4       33.64       25.05      2.73 o 
  -9   8   4        4.42        7.24      1.92 o 
  -8   8   4      146.92      138.93      5.45 o 
  -7   8   4       24.53       32.22      2.22 o 
  -6   8   4        0.57        1.93      1.52 o 
  -5   8   4      840.47      813.38      9.60 o 
  -4   8   4       49.67       52.91      2.32 o 
  -3   8   4     2650.48     2684.01     27.57 o 
  -2   8   4       11.48        4.85      1.59 o 
  -1   8   4      904.16     1034.02     10.34 o 
   0   8   4      279.98      290.94      4.25 o 
   1   8   4        0.00        0.65      1.30 o 
   2   8   4     1138.69     1123.66     11.33 o 
   3   8   4      441.76      447.15      5.98 o 
   4   8   4       11.50       13.46      1.87 o 
   5   8   4      133.95      148.43      3.87 o 
   6   8   4      409.31      402.04      7.47 o 
   7   8   4      335.64      336.94      7.14 o 
   8   8   4       36.10       33.20      3.96 o 
   9   8   4       88.43      104.35      5.03 o 
  10   8   4      111.79      116.40      5.47 o 
  11   8   4        7.62        7.95      5.73 o 
  12   8   4        8.82        6.83      7.50 o 
  13   8   4        4.62        5.29      7.10 o 
 -15   9   4       34.39       30.66      7.27 o 
 -14   9   4      159.17      153.16     10.00 o 
 -13   9   4       10.26       10.26      5.43 o 
 -12   9   4        6.08       17.44     16.35 o 
 -11   9   4        7.60        9.45      2.43 o 
 -10   9   4       30.89       34.78      4.41 o 
  -9   9   4      390.13      367.78     10.10 o 
  -8   9   4       34.24       31.24      2.97 o 
  -7   9   4      435.21      435.82     11.30 o 
  -6   9   4      150.06      140.81      5.39 o 
  -5   9   4        8.69        4.89      2.13 o 
  -4   9   4      103.56       91.70      2.67 o 
  -3   9   4      100.40      100.05      6.37 o 
  -2   9   4      219.07      223.18      8.16 o 
  -1   9   4       26.22       14.35      1.83 o 
   0   9   4      703.57      668.52      7.52 o 
   1   9   4       20.58       12.75      1.51 o 
   2   9   4        6.85        4.28      1.30 o 
   3   9   4        1.40       -1.44      1.44 o 
   4   9   4      396.30      390.62      5.89 o 
   5   9   4        3.05        7.16      2.18 o 
   6   9   4       88.14       91.02      4.14 o 
   7   9   4      155.97      168.63      5.79 o 
   8   9   4       36.85       32.25      3.91 o 
   9   9   4        7.40        2.10      3.05 o 
  10   9   4        8.58        5.79      3.45 o 
  11   9   4        0.06       -3.74      3.74 o 
  12   9   4      158.06      180.50     11.32 o 
  13   9   4       24.19       38.20     14.80 o 
 -14  10   4        1.00        2.41     11.70 o 
 -13  10   4       42.23       54.54      7.66 o 
 -12  10   4       10.55        3.94      5.00 o 
 -11  10   4      130.20      152.24      7.30 o 
 -10  10   4       23.64       22.65      5.37 o 
  -9  10   4        0.61        3.07      4.70 o 
  -8  10   4       35.75       30.28      4.96 o 
  -7  10   4      649.67      617.76     12.15 o 
  -6  10   4      836.89      840.87     12.76 o 
  -5  10   4        9.62        5.29      2.29 o 
  -4  10   4      156.05      168.28      4.54 o 
  -3  10   4       18.18       26.41      5.13 o 
  -2  10   4      127.89      123.89      4.52 o 
  -1  10   4       27.12       26.07      1.70 o 
   0  10   4      257.57      292.37      5.22 o 
   1  10   4       93.87       94.08      2.93 o 
   2  10   4      153.10      143.35      3.04 o 
   3  10   4      239.94      226.63      6.51 o 
   4  10   4      189.67      179.97      5.42 o 
   5  10   4       89.26       75.28      3.40 o 
   6  10   4       66.68       66.98      3.24 o 
   7  10   4       27.07       26.59      3.95 o 
   8  10   4        5.29        7.95      3.00 o 
   9  10   4        0.27       -0.62      2.91 o 
  10  10   4      105.60      121.09      5.69 o 
  11  10   4       27.98       48.78      7.58 o 
  12  10   4       51.64       67.48     10.39 o 
 -14  11   4       92.42       92.92     16.86 o 
 -13  11   4        0.64       12.05     10.67 o 
 -12  11   4        0.24       -2.06      9.98 o 
 -11  11   4       37.24       56.10     12.05 o 
 -10  11   4      124.87      122.84      9.45 o 
  -9  11   4      299.23      288.31     10.90 o 
  -8  11   4        5.75        7.88      3.76 o 
  -7  11   4       65.87       56.09      4.90 o 
  -6  11   4      329.43      329.43      8.55 o 
  -5  11   4      331.11      322.00      7.25 o 
  -4  11   4       26.44       27.21      2.83 o 
  -3  11   4       24.77       23.26      2.54 o 
  -2  11   4        2.16        8.34      2.05 o 
  -1  11   4        9.32        7.43      1.86 o 
   0  11   4       95.84       92.36      3.27 o 
   1  11   4      407.97      398.28      6.47 o 
   2  11   4      235.27      230.47      5.36 o 
   3  11   4     1194.34     1176.36     15.33 o 
   4  11   4       56.73       44.26      3.19 o 
   5  11   4      315.72      279.01      7.05 o 
   6  11   4       25.93       29.96      3.81 o 
   7  11   4       12.18        6.01      3.13 o 
   8  11   4        2.17        1.69      3.23 o 
   9  11   4      102.63      107.65     17.55 o 
  10  11   4        0.54       -4.00      6.54 o 
  11  11   4       85.61       85.00     13.77 o 
 -13  12   4        0.25       -3.10     11.01 o 
 -12  12   4       12.69       16.86     11.70 o 
 -11  12   4       18.05        9.64      9.98 o 
 -10  12   4        0.49       -0.70      4.84 o 
  -9  12   4        2.11       -4.23      4.23 o 
  -8  12   4      105.23      106.85      8.39 o 
  -7  12   4      660.66      668.81     14.49 o 
  -6  12   4        1.44        3.02      3.28 o 
  -5  12   4       32.76       35.86      4.34 o 
  -4  12   4      197.04      173.23      6.83 o 
  -3  12   4       48.21       55.79      4.10 o 
  -2  12   4        8.85       19.93      2.77 o 
  -1  12   4        2.83        3.37      2.04 o 
   0  12   4       12.37        9.39      2.32 o 
   1  12   4      154.12      152.59      4.81 o 
   2  12   4       43.35       36.49      3.17 o 
   3  12   4        1.40       -1.09      6.27 o 
   4  12   4       15.35       21.92      3.06 o 
   5  12   4       52.76       53.42      6.11 o 
   6  12   4       10.96        7.88      2.63 o 
   7  12   4       14.24        7.98      3.10 o 
   8  12   4        1.02       -0.42      5.37 o 
   9  12   4        1.92        1.64      9.64 o 
  10  12   4        7.83        8.48      8.09 o 
  11  12   4       10.81       11.36      9.98 o 
 -12  13   4        1.93        9.64     10.32 o 
 -11  13   4       20.15       15.83      9.64 o 
 -10  13   4        2.72       -3.74      5.44 o 
  -9  13   4       45.30       51.92      5.68 o 
  -8  13   4      118.23      108.00      7.70 o 
  -7  13   4       36.41       29.57      4.89 o 
  -6  13   4       18.01       14.01      4.27 o 
  -5  13   4       18.19       26.87      4.48 o 
  -4  13   4      111.53      117.56      6.29 o 
  -3  13   4      204.17      205.97      7.75 o 
  -2  13   4      188.22      197.31      8.39 o 
  -1  13   4      627.14      625.77     14.98 o 
   0  13   4       19.41       23.19      4.15 o 
   1  13   4       17.18       15.93      4.06 o 
   2  13   4       20.78       11.31      5.71 o 
   3  13   4      180.33      186.72      7.89 o 
   4  13   4       59.78       47.15      3.98 o 
   5  13   4       94.93      104.93      5.66 o 
   6  13   4       87.74      112.59      8.37 o 
   7  13   4       36.20       35.55      6.70 o 
   8  13   4        0.02       -3.17      5.44 o 
   9  13   4       25.31       24.33      7.04 o 
  10  13   4        5.05       15.87     12.22 o 
 -12  14   4       29.46       15.49     10.67 o 
 -11  14   4        0.18       -1.38      8.95 o 
 -10  14   4        4.33       10.89      8.26 o 
  -9  14   4       41.84       44.57      6.50 o 
  -8  14   4        0.58       -4.40      4.40 o 
  -7  14   4       20.14       16.94      5.20 o 
  -6  14   4      212.25      212.24      9.92 o 
  -5  14   4       77.88       82.44      7.99 o 
  -4  14   4      261.33      244.22     10.01 o 
  -3  14   4      367.64      402.36     14.45 o 
  -2  14   4       34.68       29.39      4.57 o 
  -1  14   4        0.20       -2.64      6.35 o 
   0  14   4       55.20       68.67      5.38 o 
   1  14   4       68.14       59.80      6.47 o 
   2  14   4       91.74       86.30     11.01 o 
   3  14   4       15.81        7.57      3.82 o 
   4  14   4       86.62       85.98      6.13 o 
   5  14   4       68.19       75.11      8.94 o 
   6  14   4       26.38       34.76     11.70 o 
   7  14   4        4.50        3.44      9.64 o 
   8  14   4       24.19       30.63     11.70 o 
   9  14   4       25.94       32.69     11.70 o 
 -11  15   4       84.92      107.72     14.45 o 
 -10  15   4       12.69        2.75      9.29 o 
  -9  15   4        0.01       -4.14      5.07 o 
  -8  15   4        9.04       14.74      7.69 o 
  -7  15   4        2.17        6.38      5.80 o 
  -6  15   4        4.08        5.03      4.75 o 
  -5  15   4       32.43       45.52      6.09 o 
  -4  15   4      144.44      153.62      8.43 o 
  -3  15   4      205.32      221.07     10.49 o 
  -2  15   4       18.40       19.82      4.56 o 
  -1  15   4       34.48       34.53      4.47 o 
   0  15   4        0.44        2.62      6.27 o 
   1  15   4       86.00       90.66     10.32 o 
   2  15   4       56.80       61.22      8.82 o 
   3  15   4        0.02       -2.10      7.06 o 
   4  15   4       22.90       28.96      7.36 o 
   5  15   4        3.50       -2.79      6.20 o 
   6  15   4       75.46       83.97     15.14 o 
   7  15   4        0.09        6.88     10.32 o 
   8  15   4       21.06        2.41      9.98 o 
  -9  16   4        0.66        5.61      5.85 o 
  -8  16   4       63.36       51.85      7.13 o 
  -7  16   4       30.27       16.24      5.57 o 
  -6  16   4        2.78        4.05      5.21 o 
  -5  16   4       12.60       13.13      5.03 o 
  -4  16   4       32.34       40.54     10.32 o 
  -3  16   4       19.35       18.41      7.79 o 
  -2  16   4       45.92       51.23      9.37 o 
  -1  16   4        1.04       -6.88      6.88 o 
   0  16   4        9.71       18.25      7.88 o 
   1  16   4       19.46       21.14      7.59 o 
   2  16   4      152.54      163.54     21.51 o 
   3  16   4        4.36       18.16      8.60 o 
   4  16   4       45.32       44.11     10.67 o 
   5  16   4       49.11       48.80     14.97 o 
   6  16   4       14.70       12.73     11.70 o 
   7  16   4        5.37        5.51     11.36 o 
  -8  17   4       10.87       10.49      8.95 o 
  -7  17   4       13.78       18.91      8.96 o 
  -6  17   4       30.57       41.68     11.18 o 
  -5  17   4        3.56        2.33      7.64 o 
  -4  17   4       39.01       42.55      9.49 o 
  -3  17   4       81.14       70.71     10.70 o 
  -2  17   4        0.28       -2.57      7.10 o 
  -1  17   4        0.07       -7.18      7.18 o 
   0  17   4        9.73        9.83     10.67 o 
   1  17   4       10.77        9.52      7.99 o 
   2  17   4        4.01       -0.07      7.19 o 
   3  17   4       21.96       11.99      7.42 o 
   4  17   4        7.50        5.32      7.32 o 
   5  17   4        0.62       -2.17      7.19 o 
   6  17   4       80.90      112.54     18.24 o 
  -6  18   4        5.12        2.87      8.15 o 
  -5  18   4       31.01       27.06      9.61 o 
  -4  18   4        0.36       -2.25      8.23 o 
  -3  18   4        2.68       -1.68      7.78 o 
  -2  18   4        3.19        4.21      8.13 o 
  -1  18   4        5.69        3.94      7.53 o 
   0  18   4       22.58       16.00      8.52 o 
   1  18   4       14.23        8.46     10.67 o 
   2  18   4       25.60       51.51     13.42 o 
   3  18   4        2.87       20.11      8.96 o 
   4  18   4       11.01        7.93      8.51 o 
  -2  19   4        0.06        2.57     12.73 o 
  -1  19   4        1.64       -3.08     17.04 o 
 -17   0   5        3.82       13.86      9.24 o 
 -15   0   5      147.15      145.27     18.07 o 
 -13   0   5      497.78      457.40     18.10 o 
 -11   0   5        1.75        3.31      2.97 o 
  -9   0   5      526.93      520.85      9.93 o 
  -7   0   5      356.92      322.41      7.47 o 
  -5   0   5     9717.29     9947.97    124.02 o 
  -3   0   5       18.93       22.93      2.40 o 
  -1   0   5     7619.25     7420.24     75.40 o 
   1   0   5     1381.12     1389.00     19.74 o 
   3   0   5      963.03      940.92     20.76 o 
   5   0   5      384.64      411.11      9.31 o 
   7   0   5      941.05      961.54     20.33 o 
   9   0   5      115.52      120.45     13.42 o 
  11   0   5      635.82      638.39     32.69 o 
  13   0   5      375.94      338.30     26.84 o 
 -17   1   5       40.72       47.39      7.77 o 
 -16   1   5       27.22       18.76      6.22 o 
 -15   1   5      166.48      173.32      9.28 o 
 -14   1   5       24.34       31.71      6.31 o 
 -13   1   5        0.23       -1.72      3.85 o 
 -12   1   5       66.63       71.60      4.30 o 
 -11   1   5      868.53      845.15     11.01 o 
 -10   1   5     1314.53     1297.08     14.44 o 
  -9   1   5      174.59      150.41      4.11 o 
  -8   1   5      465.62      478.90      6.68 o 
  -7   1   5     3036.07     3052.19     29.16 o 
  -6   1   5     3180.51     3265.88     32.72 o 
  -5   1   5        3.27        6.33      1.22 o 
  -4   1   5       76.95       65.87      1.84 o 
  -3   1   5       38.31       29.38      1.18 o 
  -2   1   5     1955.00     2129.87     16.30 o 
  -1   1   5     1762.52     1745.15     18.84 o 
   0   1   5       67.17       44.36      2.50 o 
   1   1   5     4629.40     4865.68     50.58 o 
   2   1   5       40.65       20.69      1.96 o 
   3   1   5      650.92      695.14     10.80 o 
   4   1   5      237.24      225.32      4.61 o 
   5   1   5       35.20       26.31      2.10 o 
   6   1   5       71.94       77.55      3.15 o 
   7   1   5      459.86      450.89      8.03 o 
   8   1   5       10.23        6.53      3.00 o 
   9   1   5       15.11        7.74      6.08 o 
  10   1   5       48.89       46.67      8.02 o 
  11   1   5       17.96       15.35      8.60 o 
  12   1   5       20.38        9.80     10.67 o 
  13   1   5       36.82       34.84      9.59 o 
  14   1   5        4.01       -0.12      7.13 o 
 -17   2   5        4.12        5.17      6.32 o 
 -16   2   5        9.98        0.94      5.64 o 
 -15   2   5        5.87       -5.02      5.02 o 
 -14   2   5        2.42        5.87      5.30 o 
 -13   2   5       79.21       80.35      5.30 o 
 -12   2   5        1.71       -2.91      2.91 o 
 -11   2   5      253.81      256.68      5.97 o 
 -10   2   5        0.21        2.45      1.98 o 
  -9   2   5      786.10      762.05     11.92 o 
  -8   2   5     1653.22     1635.30     18.46 o 
  -7   2   5       29.25       30.77      2.28 o 
  -6   2   5      667.49      651.04      8.43 o 
  -5   2   5       14.98       18.72      2.62 o 
  -4   2   5      307.36      351.04      5.52 o 
  -3   2   5      501.58      567.72      6.48 o 
  -2   2   5     1508.72     1483.94     14.70 o 
  -1   2   5        1.51       -0.76      0.76 o 
   0   2   5    11182.49    11183.55     92.27 o 
   1   2   5      915.95      976.07     11.14 o 
   2   2   5      575.84      652.00      8.39 o 
   3   2   5     2841.98     2933.43     32.29 o 
   4   2   5      248.54      253.19      4.94 o 
   5   2   5      314.29      335.57      5.17 o 
   6   2   5      175.88      204.36      5.50 o 
   7   2   5      175.35      161.08      4.54 o 
   8   2   5      244.14      224.96      6.54 o 
   9   2   5        0.62       -4.16      4.16 o 
  10   2   5      293.11      277.42     14.44 o 
  11   2   5      407.17      421.58     18.37 o 
  12   2   5       57.35       81.34      8.80 o 
  13   2   5        4.99        3.35      9.11 o 
  14   2   5        0.05        3.58      7.49 o 
 -17   3   5       22.83       22.19      7.03 o 
 -16   3   5        0.67       -1.38      8.44 o 
 -15   3   5        8.80        4.58      5.88 o 
 -14   3   5       25.93       26.17      6.19 o 
 -13   3   5       94.57       92.88      6.10 o 
 -12   3   5      168.65      171.22      6.56 o 
 -11   3   5      390.82      355.15      7.47 o 
 -10   3   5      446.05      428.78     10.40 o 
  -9   3   5     1270.05     1251.96     23.55 o 
  -8   3   5        1.26        0.89      1.42 o 
  -7   3   5       28.33       35.83      1.99 o 
  -6   3   5     1778.34     1936.66     19.10 o 
  -5   3   5       16.00       23.42      1.49 o 
  -4   3   5        0.61        1.76      0.99 o 
  -3   3   5     1678.91     1719.20     16.51 o 
  -2   3   5       49.64       47.01      1.50 o 
  -1   3   5      800.12      828.45      7.94 o 
   0   3   5     3105.11     3282.46     26.86 o 
   1   3   5     2832.86     2900.97     26.92 o 
   2   3   5      272.64      312.56      5.04 o 
   3   3   5      951.52     1069.62     11.75 o 
   4   3   5      109.55      117.25      3.31 o 
   5   3   5      214.90      207.69      4.85 o 
   6   3   5       62.87       70.87      3.17 o 
   7   3   5       45.24       46.01      3.01 o 
   8   3   5       55.15       53.53      3.42 o 
   9   3   5       18.87       27.97      4.72 o 
  10   3   5       12.75       -2.64      5.73 o 
  11   3   5       23.59       19.40      7.82 o 
  12   3   5       55.88       59.96      8.03 o 
  13   3   5       35.22       40.04      9.60 o 
  14   3   5        6.35       -1.00      7.45 o 
 -17   4   5        1.26       -2.80      8.13 o 
 -16   4   5        1.30       -0.94      6.34 o 
 -15   4   5        4.79       11.15      6.15 o 
 -14   4   5       11.36        6.08      3.85 o 
 -13   4   5        8.18        6.96      3.40 o 
 -12   4   5       54.78       64.67      4.57 o 
 -11   4   5        7.64        8.68      2.79 o 
 -10   4   5       71.06       68.80      3.09 o 
  -9   4   5     2143.19     2093.50     21.69 o 
  -8   4   5      126.06      131.22      3.52 o 
  -7   4   5      651.11      622.97      7.95 o 
  -6   4   5       68.19       43.91      2.26 o 
  -5   4   5       85.61       80.60      2.35 o 
  -4   4   5     1126.58     1030.96     10.67 o 
  -3   4   5      873.61      880.44      9.19 o 
  -2   4   5     2143.80     2247.57     19.87 o 
  -1   4   5      140.99      126.43      2.25 o 
   0   4   5     1263.57     1359.91     14.74 o 
   1   4   5        1.45        5.51      1.20 o 
   2   4   5     3764.86     3852.85     33.34 o 
   3   4   5      266.09      311.88      4.76 o 
   4   4   5       94.53       75.25      2.82 o 
   5   4   5      544.17      561.23      7.96 o 
   6   4   5      409.33      404.54      6.80 o 
   7   4   5       61.43       49.57      3.84 o 
   8   4   5      398.82      386.69      8.21 o 
   9   4   5       63.18       58.80      5.62 o 
  10   4   5      109.81      103.89      8.15 o 
  11   4   5       19.34       18.22     10.47 o 
  12   4   5       18.68       10.89      6.68 o 
  13   4   5       13.55        4.40      7.15 o 
  14   4   5        3.31       -6.71      7.21 o 
 -16   5   5       41.42       38.79      7.59 o 
 -15   5   5       30.06       54.03     10.63 o 
 -14   5   5       71.18       71.59      5.34 o 
 -13   5   5      145.29      143.44      6.34 o 
 -12   5   5      371.65      364.43      9.07 o 
 -11   5   5      163.49      167.10      6.14 o 
 -10   5   5       10.66        1.39      2.11 o 
  -9   5   5        2.38       -1.74      1.74 o 
  -8   5   5      498.78      486.65      6.99 o 
  -7   5   5      300.24      295.79      4.88 o 
  -6   5   5      554.27      530.48      7.05 o 
  -5   5   5     1328.24     1421.03     14.22 o 
  -4   5   5        0.78       -1.24      1.24 o 
  -3   5   5     3385.84     3616.32     38.24 o 
  -2   5   5       39.13       59.58      1.94 o 
  -1   5   5     1998.47     2146.27     23.29 o 
   0   5   5     4887.94     5287.41     42.27 o 
   1   5   5      929.49      981.02     10.48 o 
   2   5   5       56.35       54.74      2.07 o 
   3   5   5        0.38       -0.44      1.63 o 
   4   5   5     1649.51     1666.94     17.45 o 
   5   5   5     1259.23     1220.54     14.15 o 
   6   5   5        3.07        1.90      2.06 o 
   7   5   5      228.93      264.68     11.51 o 
   8   5   5       97.24       92.29      4.68 o 
   9   5   5       49.75       56.66      4.42 o 
  10   5   5        4.42        3.97      6.04 o 
  11   5   5       37.18       41.73      7.77 o 
  12   5   5       46.01       46.38      7.85 o 
  13   5   5      128.82      108.48     10.28 o 
 -16   6   5        0.88       -1.13      6.21 o 
 -15   6   5       21.43       23.78      6.78 o 
 -14   6   5       37.64       33.23      8.28 o 
 -13   6   5      189.64      196.72      8.73 o 
 -12   6   5        5.53        1.46      3.00 o 
 -11   6   5      184.20      176.54      6.02 o 
 -10   6   5       10.59        3.59      2.24 o 
  -9   6   5       89.95       79.45      3.08 o 
  -8   6   5        8.95        9.64      1.64 o 
  -7   6   5      946.59      974.20     11.52 o 
  -6   6   5       86.90       81.11      3.32 o 
  -5   6   5     7746.81     7723.41     79.48 o 
  -4   6   5      292.33      325.99      6.27 o 
  -3   6   5       47.17       45.39      2.10 o 
  -2   6   5        5.36        7.60      1.06 o 
  -1   6   5        9.55       14.23      1.30 o 
   0   6   5       30.26       54.77      2.10 o 
   1   6   5     3765.07     3931.45     35.94 o 
   2   6   5     4305.93     4405.52     37.94 o 
   3   6   5      132.85      116.23      3.11 o 
   4   6   5      172.59      193.89      4.09 o 
   5   6   5      403.63      374.72      7.28 o 
   6   6   5        2.43        1.81      2.20 o 
   7   6   5        0.06        0.79      2.46 o 
   8   6   5      149.15      154.71      6.72 o 
   9   6   5       85.98       95.54      5.28 o 
  10   6   5       45.49       53.48      6.97 o 
  11   6   5        0.21       -4.07      5.43 o 
  12   6   5        3.97        0.98      6.14 o 
  13   6   5        0.22       -5.67      6.77 o 
 -16   7   5        0.74       -5.62      6.19 o 
 -15   7   5        2.61       12.38      6.22 o 
 -14   7   5        1.47        1.44      8.86 o 
 -13   7   5      209.42      229.83      7.47 o 
 -12   7   5      168.52      183.93      5.79 o 
 -11   7   5       91.09       93.47      4.73 o 
 -10   7   5      769.20      714.11     11.92 o 
  -9   7   5        0.66       -1.67      1.67 o 
  -8   7   5        3.60       -1.28      1.28 o 
  -7   7   5      566.85      536.54      9.20 o 
  -6   7   5      268.90      247.81      4.95 o 
  -5   7   5      184.03      210.12      5.18 o 
  -4   7   5      292.19      301.01      6.60 o 
  -3   7   5      341.98      375.45      5.57 o 
  -2   7   5      122.32      125.56      2.85 o 
  -1   7   5      220.82      289.38      4.63 o 
   0   7   5      238.32      221.09      3.54 o 
   1   7   5      582.61      603.98      7.07 o 
   2   7   5     1699.05     1672.42     18.12 o 
   3   7   5       31.04       33.08      5.86 o 
   4   7   5      152.94      168.38      4.25 o 
   5   7   5      824.70      785.49     11.00 o 
   6   7   5      168.40      168.77      5.21 o 
   7   7   5      325.00      315.89      8.46 o 
   8   7   5        2.27        0.87      3.06 o 
   9   7   5       69.56       61.10      4.88 o 
  10   7   5        1.44        6.41      5.41 o 
  11   7   5        0.90       -4.16      7.23 o 
  12   7   5       60.11       65.73      9.41 o 
  13   7   5      101.30      113.27     10.34 o 
 -15   8   5        8.62       11.08      6.36 o 
 -14   8   5        6.41       11.24      7.33 o 
 -13   8   5       16.99       12.44      5.61 o 
 -12   8   5       62.58       71.10      3.80 o 
 -11   8   5        9.15       12.27      2.49 o 
 -10   8   5      235.44      238.68      5.73 o 
  -9   8   5       51.20       55.24      2.92 o 
  -8   8   5       30.00       30.57      2.94 o 
  -7   8   5       39.34       35.22      3.35 o 
  -6   8   5       10.31        6.99      3.26 o 
  -5   8   5      738.55      700.38     10.23 o 
  -4   8   5      605.77      582.94      7.58 o 
  -3   8   5     1973.66     2066.64     18.85 o 
  -2   8   5     1535.49     1550.54     15.51 o 
  -1   8   5      144.93      151.66      3.12 o 
   0   8   5      762.20      754.63      8.43 o 
   1   8   5       57.21       46.97      1.89 o 
   2   8   5       13.71       15.79      1.92 o 
   3   8   5       31.36       35.09      2.36 o 
   4   8   5       28.43       37.87      2.72 o 
   5   8   5      982.34      942.55     12.65 o 
   6   8   5        0.80       -0.06      2.46 o 
   7   8   5       71.91       68.21      4.53 o 
   8   8   5        1.20       -3.02      3.02 o 
   9   8   5        0.89       -0.97      3.38 o 
  10   8   5       72.91       80.12      6.76 o 
  11   8   5       22.58        7.11      7.35 o 
  12   8   5        5.57        1.63      6.74 o 
 -15   9   5       27.08       31.40      8.27 o 
 -14   9   5        2.55       11.27      8.78 o 
 -13   9   5       25.23       27.92      6.93 o 
 -12   9   5      317.94      325.14     13.61 o 
 -11   9   5      227.44      233.39      8.84 o 
 -10   9   5      122.51      113.96     11.21 o 
  -9   9   5      633.58      605.58     13.55 o 
  -8   9   5        3.16       -2.69      2.69 o 
  -7   9   5       90.06       85.22      4.70 o 
  -6   9   5       36.71       36.55      3.43 o 
  -5   9   5       59.00       54.45      3.82 o 
  -4   9   5       89.94       82.83      2.98 o 
  -3   9   5      903.16      897.19     12.62 o 
  -2   9   5        3.59        2.31      1.07 o 
  -1   9   5       81.15       78.41      2.40 o 
   0   9   5        0.25        0.51      1.43 o 
   1   9   5       61.77       44.81      2.16 o 
   2   9   5      236.19      254.04      4.84 o 
   3   9   5       70.06       59.98      2.70 o 
   4   9   5       43.27       32.78      2.95 o 
   5   9   5       53.15       68.24      3.81 o 
   6   9   5      421.09      389.03      8.30 o 
   7   9   5       22.37       14.67      3.47 o 
   8   9   5      137.87      159.71      8.95 o 
   9   9   5       22.92       11.77      3.84 o 
  10   9   5        0.24       -2.03      3.87 o 
  11   9   5        2.61        6.66      6.33 o 
  12   9   5       11.28        6.32     15.20 o 
 -14  10   5        6.04       -5.51     10.32 o 
 -13  10   5        5.29       -8.60      9.98 o 
 -12  10   5        9.55       13.77     11.01 o 
 -11  10   5        6.66        4.09      5.83 o 
 -10  10   5       21.68       14.56      7.06 o 
  -9  10   5        1.24        2.93      4.13 o 
  -8  10   5        7.18        9.50      3.60 o 
  -7  10   5     1021.63     1021.27     16.48 o 
  -6  10   5      233.95      241.01      7.31 o 
  -5  10   5      552.75      531.30      9.57 o 
  -4  10   5      412.02      434.73      8.13 o 
  -3  10   5        0.21        1.49      2.15 o 
  -2  10   5       39.94       36.93      3.27 o 
  -1  10   5       21.76       18.13      1.85 o 
   0  10   5       64.12       64.17      2.59 o 
   1  10   5      221.54      204.77      5.14 o 
   2  10   5        0.30        0.47      1.62 o 
   3  10   5        1.22        0.12      2.20 o 
   4  10   5       78.92       90.48      4.28 o 
   5  10   5      423.57      399.45      8.96 o 
   6  10   5      702.85      683.20     13.99 o 
   7  10   5        9.71        5.00      3.49 o 
   8  10   5        1.19        3.67      4.05 o 
   9  10   5       27.04       33.33      4.11 o 
  10  10   5       15.21        9.92      4.60 o 
  11  10   5        0.17        1.00      7.15 o 
 -14  11   5       34.16       29.60     14.45 o 
 -13  11   5        0.01       -4.13     11.01 o 
 -12  11   5        4.32        4.82      9.98 o 
 -11  11   5       31.05       33.40      7.19 o 
 -10  11   5       31.42       15.32      5.23 o 
  -9  11   5        0.01       -2.45      4.16 o 
  -8  11   5      191.88      190.57      9.12 o 
  -7  11   5      100.81       78.75      5.20 o 
  -6  11   5       20.88       16.11      4.05 o 
  -5  11   5      355.59      373.34      8.02 o 
  -4  11   5        3.00        0.14      2.37 o 
  -3  11   5       85.88       85.28      4.32 o 
  -2  11   5       43.51       45.68      3.06 o 
  -1  11   5       16.27       15.89      2.48 o 
   0  11   5        0.07        0.35      2.10 o 
   1  11   5        7.81        8.84      2.36 o 
   2  11   5       73.86       74.37      4.73 o 
   3  11   5      156.40      150.83      6.31 o 
   4  11   5       33.10       19.97      3.12 o 
   5  11   5      215.58      225.61     10.27 o 
   6  11   5       70.91       70.07     10.66 o 
   7  11   5      186.40      162.50      8.15 o 
   8  11   5       66.48       75.41      5.34 o 
   9  11   5       12.37       18.46      6.91 o 
  10  11   5       17.96       15.70      7.15 o 
  11  11   5        0.68        5.30      9.29 o 
 -13  12   5       58.65       65.39     15.49 o 
 -12  12   5        0.70       -6.02      6.81 o 
 -11  12   5        0.06        0.40      5.16 o 
 -10  12   5        0.12       -1.83      4.65 o 
  -9  12   5      114.75      136.90      8.13 o 
  -8  12   5       57.21       51.05      6.02 o 
  -7  12   5        0.01        0.44      3.65 o 
  -6  12   5       34.65       38.32      5.04 o 
  -5  12   5      744.30      697.32     11.71 o 
  -4  12   5      950.93     1019.72     14.75 o 
  -3  12   5      387.95      397.49      8.05 o 
  -2  12   5        0.21        1.39      2.35 o 
  -1  12   5        7.80        3.18      2.32 o 
   0  12   5       49.33       54.11      3.33 o 
   1  12   5       37.51       28.84      3.39 o 
   2  12   5        1.36       -2.50      2.50 o 
   3  12   5       38.33       36.13      3.87 o 
   4  12   5       54.34       56.83      4.36 o 
   5  12   5       15.32       18.51      4.26 o 
   6  12   5      190.20      188.73      8.27 o 
   7  12   5       25.31       31.32     10.67 o 
   8  12   5       28.97       18.92      6.86 o 
   9  12   5       10.47       15.61      6.80 o 
  10  12   5       10.75       18.92     10.15 o 
 -13  13   5        2.26       -0.69      9.98 o 
 -12  13   5       10.35       -3.44      9.64 o 
 -11  13   5        3.32       10.27      6.91 o 
 -10  13   5       13.48        8.72      5.27 o 
  -9  13   5       71.95       79.87      7.24 o 
  -8  13   5        0.16        1.97      4.62 o 
  -7  13   5      259.45      250.64      9.27 o 
  -6  13   5      317.93      295.44      9.85 o 
  -5  13   5      217.09      215.18      8.43 o 
  -4  13   5       48.41       60.37      4.37 o 
  -3  13   5      311.33      342.87     10.18 o 
  -2  13   5       62.04       55.21      4.17 o 
  -1  13   5       21.90       19.19      3.01 o 
   0  13   5        1.20       -0.86      2.64 o 
   1  13   5        0.18        3.77      3.33 o 
   2  13   5      117.25      138.00      5.65 o 
   3  13   5       38.28       29.42      3.65 o 
   4  13   5        5.95        2.67      2.98 o 
   5  13   5        0.00       -4.19      4.19 o 
   6  13   5        5.80        7.16      5.87 o 
   7  13   5        7.95        8.78      5.83 o 
   8  13   5       50.19       55.78      7.99 o 
   9  13   5       41.98       54.03     11.70 o 
 -12  14   5       31.66       15.14     11.36 o 
 -11  14   5        5.52        2.41      8.95 o 
 -10  14   5       29.07       40.91      9.46 o 
  -9  14   5        3.05       -4.10      7.92 o 
  -8  14   5       23.64       14.33      6.76 o 
  -7  14   5       86.90       88.85      7.49 o 
  -6  14   5        0.10       -1.21      4.57 o 
  -5  14   5        8.85        3.02      4.80 o 
  -4  14   5        1.89       -4.46      4.46 o 
  -3  14   5      145.67      147.75      8.19 o 
  -2  14   5       40.60       42.08      5.44 o 
  -1  14   5        7.00       13.37      2.99 o 
   0  14   5      119.94      133.83     11.71 o 
   1  14   5        0.01       -2.23      2.23 o 
   2  14   5       10.81       10.47      4.51 o 
   3  14   5      128.10       98.46      8.28 o 
   4  14   5      149.31      157.74      8.32 o 
   5  14   5        4.44        0.97      4.57 o 
   6  14   5       10.03       11.47      6.17 o 
   7  14   5        1.01       -0.17      6.12 o 
   8  14   5       52.15       44.39     12.73 o 
   9  14   5        5.19        9.64     10.32 o 
 -11  15   5       46.78       24.09     10.67 o 
 -10  15   5       23.79       27.82      7.84 o 
  -9  15   5        4.82       -4.04      6.71 o 
  -8  15   5        1.09       -4.65      5.83 o 
  -7  15   5       63.77       86.30      7.67 o 
  -6  15   5        9.68        0.68      5.60 o 
  -5  15   5      255.96      245.51     10.62 o 
  -4  15   5        1.55        9.49      5.40 o 
  -3  15   5        0.27       -2.16      5.46 o 
  -2  15   5        3.37       -2.47      4.33 o 
  -1  15   5       46.96       49.90      5.84 o 
   0  15   5        1.97        4.14      4.23 o 
   1  15   5        0.78       -3.43      4.95 o 
   2  15   5       16.05       23.72      7.40 o 
   3  15   5       22.61       22.70      7.19 o 
   4  15   5        1.89        9.33      6.86 o 
   5  15   5       24.31       33.58      8.37 o 
   6  15   5       36.69       28.91     12.73 o 
   7  15   5        1.76       -0.69     10.32 o 
   8  15   5       38.28       51.97     14.11 o 
  -9  16   5       17.25        6.04      8.60 o 
  -8  16   5        1.20       -0.76      6.03 o 
  -7  16   5       95.98      108.31      8.33 o 
  -6  16   5       56.65       58.79      6.93 o 
  -5  16   5       48.32       64.58      8.55 o 
  -4  16   5       10.10       -1.87      4.94 o 
  -3  16   5       11.18       14.56      7.50 o 
  -2  16   5      151.36      149.92     12.45 o 
  -1  16   5        0.63       -6.41     11.87 o 
   0  16   5        0.01       11.59      7.35 o 
   1  16   5        9.93        6.77      7.59 o 
   2  16   5       10.16        8.45      7.18 o 
   3  16   5       28.72       31.37      8.08 o 
   4  16   5       18.40       10.98      7.74 o 
   5  16   5       35.46       65.04     15.14 o 
   6  16   5       13.90        1.38     11.36 o 
  -8  17   5        0.24       -2.06     11.01 o 
  -7  17   5       65.72       80.33     11.51 o 
  -6  17   5       37.51       32.62     11.18 o 
  -5  17   5       15.88       18.08      8.75 o 
  -4  17   5        0.27       -5.11      7.53 o 
  -3  17   5        0.38        9.99      8.09 o 
  -2  17   5       14.14       12.90      8.37 o 
  -1  17   5        3.55        3.03      7.78 o 
   0  17   5       10.32        9.38      7.53 o 
   1  17   5        0.97       -7.59     11.87 o 
   2  17   5       18.54        9.58      8.15 o 
   3  17   5        9.92       12.26      7.92 o 
   4  17   5        2.17        5.15      7.99 o 
   5  17   5       44.11       36.48     14.45 o 
  -6  18   5        6.48       18.33     11.01 o 
  -5  18   5       15.83        1.03     11.87 o 
  -4  18   5        2.73        3.45      8.64 o 
  -3  18   5       10.04       18.93      9.25 o 
  -2  18   5        2.35       -5.68      8.27 o 
  -1  18   5      106.86      128.30     13.32 o 
   0  18   5        0.20       -1.12      7.91 o 
   1  18   5        4.80        4.46     10.67 o 
   2  18   5        4.88       -5.76      7.66 o 
   3  18   5        1.45        7.89      8.48 o 
 -16   0   6        0.02       -0.81      7.88 o 
 -14   0   6       80.46       74.28      9.31 o 
 -12   0   6       88.96       79.10      5.57 o 
 -10   0   6      385.03      342.70      8.27 o 
  -8   0   6      196.15      176.28      5.77 o 
  -6   0   6     1155.49     1096.60     16.76 o 
  -4   0   6     5341.49     5224.30     66.55 o 
  -2   0   6    11331.28    11395.69    129.46 o 
   0   0   6     3612.84     3965.43     59.41 o 
   2   0   6       71.21       67.92      3.90 o 
   4   0   6      216.66      182.40      7.13 o 
   6   0   6       82.63       75.98      4.34 o 
   8   0   6      195.13      209.93     16.52 o 
  10   0   6       39.66       46.80     11.70 o 
  12   0   6      435.91      447.74     28.56 o 
 -17   1   6       15.57       18.93      6.53 o 
 -16   1   6        9.51        9.69      5.99 o 
 -15   1   6       25.61       21.27      5.64 o 
 -14   1   6       36.63       25.70      5.41 o 
 -13   1   6      167.41      165.33      7.10 o 
 -12   1   6      184.49      171.66      5.27 o 
 -11   1   6       63.83       57.29      3.05 o 
 -10   1   6      559.51      548.92      7.63 o 
  -9   1   6        3.77       -0.09      1.56 o 
  -8   1   6      111.11       94.34      2.93 o 
  -7   1   6       35.44       38.75      2.26 o 
  -6   1   6      805.55      838.51      9.60 o 
  -5   1   6       71.92       97.33      2.76 o 
  -4   1   6       99.42       83.44      2.01 o 
  -3   1   6     1688.33     1692.57     15.62 o 
  -2   1   6     1518.33     1570.03     14.61 o 
  -1   1   6      381.60      360.47      5.03 o 
   0   1   6      523.18      531.76      9.23 o 
   1   1   6     1422.46     1479.41     19.18 o 
   2   1   6      589.60      633.38     11.37 o 
   3   1   6        2.84        0.99      1.76 o 
   4   1   6     1334.35     1366.41     17.54 o 
   5   1   6       41.57       36.00      2.50 o 
   6   1   6      263.28      266.57      5.71 o 
   7   1   6       53.50       52.83      3.32 o 
   8   1   6        0.09       -0.88      4.02 o 
   9   1   6      200.35      184.13     11.79 o 
  10   1   6        4.60       -4.65      6.57 o 
  11   1   6       71.85       65.60      9.73 o 
  12   1   6       22.28       32.07     10.32 o 
  13   1   6        2.27       -5.51      8.52 o 
 -17   2   6        9.06        1.89      6.16 o 
 -16   2   6        0.05        0.00      5.32 o 
 -15   2   6        7.35        8.66      5.35 o 
 -14   2   6        1.11       13.99      4.87 o 
 -13   2   6        2.98        2.82      3.44 o 
 -12   2   6      180.89      156.10      8.59 o 
 -11   2   6      150.18      151.54      6.01 o 
 -10   2   6        0.17        6.42      2.02 o 
  -9   2   6      286.42      274.40      5.44 o 
  -8   2   6      534.59      532.18      7.58 o 
  -7   2   6     2501.49     2424.92     23.81 o 
  -6   2   6      946.61      844.60     14.25 o 
  -5   2   6     4594.76     4678.87     49.17 o 
  -4   2   6      228.54      230.86      3.68 o 
  -3   2   6     1228.56     1277.25     12.93 o 
  -2   2   6      753.78      830.49      9.05 o 
  -1   2   6       50.79       36.04      1.42 o 
   0   2   6      140.57      108.01      4.21 o 
   1   2   6     2442.14     2535.47     25.92 o 
   2   2   6     2218.48     2350.60     28.04 o 
   3   2   6      524.78      513.61      8.36 o 
   4   2   6       30.07       16.57      2.29 o 
   5   2   6       61.54       68.89      3.11 o 
   6   2   6      384.69      376.92      6.96 o 
   7   2   6       29.13       27.38      2.93 o 
   8   2   6      227.31      227.70      8.72 o 
   9   2   6       74.37       79.49      8.88 o 
  10   2   6      238.67      226.36     13.95 o 
  11   2   6       12.54       24.20      8.15 o 
  12   2   6       84.22       91.78      9.66 o 
  13   2   6        1.89       -6.66      6.66 o 
 -17   3   6       24.75       25.40      7.05 o 
 -16   3   6       69.61       84.78     11.82 o 
 -15   3   6       30.60       39.80      6.94 o 
 -14   3   6       21.14       17.37      4.88 o 
 -13   3   6       37.29       24.41      4.06 o 
 -12   3   6      331.11      298.93      8.31 o 
 -11   3   6       32.53       24.53      2.86 o 
 -10   3   6      895.85      889.67     12.76 o 
  -9   3   6      348.17      372.28      6.89 o 
  -8   3   6        7.03        8.05      1.58 o 
  -7   3   6      246.49      267.09      5.02 o 
  -6   3   6       47.50       29.52      1.99 o 
  -5   3   6       11.88       24.58      1.71 o 
  -4   3   6      318.19      258.75      4.13 o 
  -3   3   6     1152.00     1136.19     11.75 o 
  -2   3   6      364.11      404.28      5.32 o 
  -1   3   6        1.94        2.14      1.43 o 
   0   3   6     1475.70     1674.85     15.53 o 
   1   3   6      567.88      642.15      7.73 o 
   2   3   6     2957.96     2827.05     26.96 o 
   3   3   6       18.29       12.73      1.75 o 
   4   3   6     1888.44     1892.04     20.90 o 
   5   3   6      173.99      179.86      4.74 o 
   6   3   6      219.24      225.17      5.60 o 
   7   3   6      184.77      189.71      5.58 o 
   8   3   6        0.32       -3.17      3.17 o 
   9   3   6      222.61      212.58     10.30 o 
  10   3   6       45.60       49.46      7.24 o 
  11   3   6       97.50       84.38      8.61 o 
  12   3   6      177.14      171.76     12.26 o 
  13   3   6        6.64       -1.33      6.93 o 
 -17   4   6        0.44       -3.71      8.57 o 
 -16   4   6        7.94        5.61      6.87 o 
 -15   4   6        7.90        3.47      5.67 o 
 -14   4   6        9.14        7.75      3.83 o 
 -13   4   6        6.06        5.17      3.36 o 
 -12   4   6        0.49        1.30      3.03 o 
 -11   4   6      103.93      104.43      3.99 o 
 -10   4   6      273.58      301.37      6.02 o 
  -9   4   6      716.37      712.72      9.60 o 
  -8   4   6       42.42       37.19      2.23 o 
  -7   4   6       21.04       18.98      1.74 o 
  -6   4   6     2599.00     2602.12     26.66 o 
  -5   4   6      187.09      198.77      3.64 o 
  -4   4   6       31.39       23.05      1.47 o 
  -3   4   6      175.30      136.25      3.07 o 
  -2   4   6      554.35      629.19      7.16 o 
  -1   4   6      740.82      687.29      8.18 o 
   0   4   6      540.78      570.75      7.04 o 
   1   4   6      201.66      214.80      3.85 o 
   2   4   6     1579.46     1590.84     16.30 o 
   3   4   6      134.81      153.51      3.76 o 
   4   4   6      157.56      157.54      4.32 o 
   5   4   6     1511.81     1468.50     16.30 o 
   6   4   6      765.71      768.05     10.78 o 
   7   4   6       59.58       68.22      4.53 o 
   8   4   6      287.05      257.07      6.91 o 
   9   4   6       40.82       36.31      9.45 o 
  10   4   6      296.99      296.77     12.77 o 
  11   4   6        1.93       -1.61      5.73 o 
  12   4   6        2.58        1.36      6.53 o 
  13   4   6        1.98        4.06     10.69 o 
 -16   5   6        3.72        0.47      6.29 o 
 -15   5   6        0.96       -0.22      4.56 o 
 -14   5   6       90.76       88.81      5.67 o 
 -13   5   6        0.42       -2.52      3.11 o 
 -12   5   6        1.61        0.00      2.95 o 
 -11   5   6      245.37      238.56      6.34 o 
 -10   5   6      339.24      308.78      6.07 o 
  -9   5   6      131.33      138.02      4.05 o 
  -8   5   6        6.21        6.49      1.72 o 
  -7   5   6      178.08      175.60      3.89 o 
  -6   5   6        0.09        2.86      1.16 o 
  -5   5   6        1.03        3.20      1.05 o 
  -4   5   6       13.16        6.07      1.03 o 
  -3   5   6     3484.45     3673.20     36.14 o 
  -2   5   6      999.53      998.12     10.44 o 
  -1   5   6     3864.94     3833.51     32.92 o 
   0   5   6      454.90      502.01      9.15 o 
   1   5   6      807.51      794.64      9.08 o 
   2   5   6      315.68      331.64      5.02 o 
   3   5   6      448.53      473.60      6.51 o 
   4   5   6      328.51      335.27      5.92 o 
   5   5   6     1410.57     1362.96     15.47 o 
   6   5   6     1234.74     1264.93     14.99 o 
   7   5   6       21.65       26.69      3.01 o 
   8   5   6       15.28        7.25      3.36 o 
   9   5   6       16.78       16.23      5.43 o 
  10   5   6      222.10      225.36     11.25 o 
  11   5   6        0.37        2.91      5.95 o 
  12   5   6       86.83       92.64      9.43 o 
  13   5   6       12.95       19.79      7.98 o 
 -16   6   6       27.91       32.71      7.39 o 
 -15   6   6       29.40       32.93     12.30 o 
 -14   6   6        0.13       -1.93      3.27 o 
 -13   6   6        4.11        4.83      3.32 o 
 -12   6   6      258.01      277.50      7.62 o 
 -11   6   6       51.41       39.92      3.57 o 
 -10   6   6       20.89       37.52      2.83 o 
  -9   6   6       26.87       22.06      2.48 o 
  -8   6   6       54.28       47.40      2.40 o 
  -7   6   6      191.32      193.21      4.02 o 
  -6   6   6       49.43       53.86      2.36 o 
  -5   6   6       60.95       68.24      3.22 o 
  -4   6   6      677.16      650.76      9.20 o 
  -3   6   6      525.29      467.31      7.11 o 
  -2   6   6     4384.61     4434.06     43.11 o 
  -1   6   6       64.31       73.92      2.58 o 
   0   6   6        5.05        3.19      1.27 o 
   1   6   6      633.55      655.95      7.99 o 
   2   6   6       83.18       99.66      2.82 o 
   3   6   6      315.85      337.13      5.31 o 
   4   6   6      698.99      695.91      9.34 o 
   5   6   6      158.03      165.43      4.64 o 
   6   6   6      151.96      128.58      4.27 o 
   7   6   6       59.06       64.46      4.08 o 
   8   6   6       34.00       24.88      3.50 o 
   9   6   6      190.99      194.66     10.06 o 
  10   6   6       22.18       42.75      6.82 o 
  11   6   6       52.82       58.54      7.81 o 
  12   6   6        0.13       -5.96      5.96 o 
  13   6   6       26.40       36.14     14.11 o 
 -16   7   6       34.40       63.06     11.54 o 
 -15   7   6        9.73        7.63      5.96 o 
 -14   7   6       32.73       33.17      7.41 o 
 -13   7   6        1.49        2.75      3.06 o 
 -12   7   6        9.03       12.73      3.00 o 
 -11   7   6        0.74        3.74      2.64 o 
 -10   7   6      195.20      172.59      7.97 o 
  -9   7   6      378.47      391.92      6.51 o 
  -8   7   6        0.31        0.01      1.33 o 
  -7   7   6       14.26       11.76      2.14 o 
  -6   7   6     1016.54      954.80     12.61 o 
  -5   7   6     2321.62     2354.07     29.47 o 
  -4   7   6      246.41      258.89      5.03 o 
  -3   7   6       36.75       54.49      2.37 o 
  -2   7   6        6.99        6.97      1.54 o 
  -1   7   6       95.31       79.29      2.74 o 
   0   7   6      787.88      739.20      9.60 o 
   1   7   6       49.93       41.18      2.73 o 
   2   7   6      217.91      226.55      4.83 o 
   3   7   6      428.70      451.98     14.76 o 
   4   7   6      235.97      210.88      4.87 o 
   5   7   6       25.25       32.42      3.00 o 
   6   7   6     1034.27     1038.35     15.21 o 
   7   7   6       10.20        6.65      3.28 o 
   8   7   6       20.73       19.66      3.83 o 
   9   7   6       12.87        9.07      4.44 o 
  10   7   6      126.31      123.70      9.07 o 
  11   7   6       51.29       45.26      7.66 o 
  12   7   6       13.07       10.88      6.99 o 
 -15   8   6        2.16        1.08      5.91 o 
 -14   8   6        0.06        6.54      5.49 o 
 -13   8   6        0.19        1.03     13.59 o 
 -12   8   6       84.80      102.34      4.61 o 
 -11   8   6       10.22        9.64      3.48 o 
 -10   8   6       20.95       25.32      2.81 o 
  -9   8   6      384.23      374.13     10.56 o 
  -8   8   6      116.49      110.11      4.42 o 
  -7   8   6      891.03      867.92     16.21 o 
  -6   8   6       99.42       95.17      6.91 o 
  -5   8   6      372.80      370.64      6.54 o 
  -4   8   6      623.26      611.64      8.33 o 
  -3   8   6       16.23       15.42      1.58 o 
  -2   8   6        3.02        3.07      1.67 o 
  -1   8   6       16.02        9.36      1.83 o 
   0   8   6      626.23      629.99      8.63 o 
   1   8   6     1816.81     1782.41     21.09 o 
   2   8   6        1.18        3.65      2.10 o 
   3   8   6      347.03      320.33      6.11 o 
   4   8   6      654.31      631.94      9.63 o 
   5   8   6        4.73        5.46      2.55 o 
   6   8   6       39.44       49.19      4.64 o 
   7   8   6       11.46       12.41      3.56 o 
   8   8   6        0.01        1.43      3.33 o 
   9   8   6      105.48       80.70      5.56 o 
  10   8   6        9.45        4.41      8.69 o 
  11   8   6       64.36       75.19     10.43 o 
  12   8   6       18.32       13.02      7.26 o 
 -15   9   6       17.11       14.11     12.73 o 
 -14   9   6       57.84       32.10      7.57 o 
 -13   9   6      145.65      155.50     10.81 o 
 -12   9   6        1.24        7.95      4.23 o 
 -11   9   6        2.16       -1.94      3.53 o 
 -10   9   6        0.87       -1.04      2.71 o 
  -9   9   6      302.18      316.60      9.72 o 
  -8   9   6       43.91       40.19      4.51 o 
  -7   9   6      109.69      109.44     11.70 o 
  -6   9   6     1457.15     1409.72     24.20 o 
  -5   9   6     1916.38     1860.96     22.32 o 
  -4   9   6     1182.19     1154.65     15.01 o 
  -3   9   6       73.65       73.73      3.08 o 
  -2   9   6      103.74      104.54      3.59 o 
  -1   9   6      783.73      783.55     11.17 o 
   0   9   6       14.57       13.95      1.89 o 
   1   9   6      207.82      202.24      4.23 o 
   2   9   6      990.89      902.78     17.64 o 
   3   9   6      460.21      464.52      8.49 o 
   4   9   6     1072.28     1017.69     14.55 o 
   5   9   6        8.59       10.47      3.19 o 
   6   9   6      122.22      109.85      5.33 o 
   7   9   6        3.67        6.63      3.43 o 
   8   9   6        6.08        6.35      3.60 o 
   9   9   6       47.99       42.44      4.72 o 
  10   9   6       10.71       20.77      6.66 o 
  11   9   6       11.32       12.09      6.91 o 
 -14  10   6        1.63        1.03     11.36 o 
 -13  10   6        0.17       -5.51     10.32 o 
 -12  10   6       51.00       55.18      8.18 o 
 -11  10   6       32.79       48.69      8.09 o 
 -10  10   6       67.29       69.98      6.72 o 
  -9  10   6       27.80       34.87      5.98 o 
  -8  10   6       28.97       39.22      4.60 o 
  -7  10   6      265.25      295.17      9.18 o 
  -6  10   6      663.11      620.20     11.93 o 
  -5  10   6      314.18      312.16      7.95 o 
  -4  10   6      225.36      204.29      6.33 o 
  -3  10   6       58.77       64.11      3.89 o 
  -2  10   6     1518.07     1545.69     21.43 o 
  -1  10   6       62.32       67.51      3.12 o 
   0  10   6       68.05       78.67      5.36 o 
   1  10   6        1.48        1.71      2.32 o 
   2  10   6        0.43        0.90      2.45 o 
   3  10   6        3.53       -0.36      2.64 o 
   4  10   6       21.13       28.49      3.56 o 
   5  10   6      302.69      277.19     13.32 o 
   6  10   6       54.92       47.42      4.81 o 
   7  10   6       59.78       53.62      5.90 o 
   8  10   6      126.24      119.25      7.75 o 
   9  10   6        0.57       -0.74      4.26 o 
  10  10   6       10.44       29.18     10.50 o 
  11  10   6        6.61        4.65      8.03 o 
 -14  11   6        0.29        4.13     11.36 o 
 -13  11   6       21.84       20.65     11.70 o 
 -12  11   6       15.00       19.36      7.99 o 
 -11  11   6       65.04       62.00      8.45 o 
 -10  11   6        7.48        8.72      9.29 o 
  -9  11   6        3.80       -3.42      4.28 o 
  -8  11   6        5.26       -1.79      4.97 o 
  -7  11   6       12.98       19.42      5.81 o 
  -6  11   6      111.15       97.74      8.10 o 
  -5  11   6      160.02      178.02      6.34 o 
  -4  11   6      221.96      206.76     10.72 o 
  -3  11   6      140.68      138.50      5.02 o 
  -2  11   6      105.43       95.50      4.18 o 
  -1  11   6      356.64      373.67      7.72 o 
   0  11   6        5.92        1.93      2.34 o 
   1  11   6       18.32       18.03      3.03 o 
   2  11   6       54.61       58.95      4.50 o 
   3  11   6        1.29       -2.91      2.94 o 
   4  11   6       54.34       35.48      4.98 o 
   5  11   6        0.39        6.05      4.05 o 
   6  11   6        0.38       -3.81      3.81 o 
   7  11   6       64.23       73.38      6.50 o 
   8  11   6       44.15       42.73      9.64 o 
   9  11   6        9.52        5.80      6.31 o 
  10  11   6        7.49       -1.72     10.32 o 
 -13  12   6       11.68        9.60      8.23 o 
 -12  12   6       30.17       26.47      7.93 o 
 -11  12   6      111.69      123.37      8.69 o 
 -10  12   6        0.71       -4.56      4.56 o 
  -9  12   6        4.01        3.22      4.71 o 
  -8  12   6       34.06       42.04      6.26 o 
  -7  12   6       21.32       24.61      5.12 o 
  -6  12   6      131.69      142.13      6.53 o 
  -5  12   6       55.54       50.94      7.80 o 
  -4  12   6       28.16       24.36      3.31 o 
  -3  12   6       12.00        9.50      2.88 o 
  -2  12   6      645.51      598.34     11.59 o 
  -1  12   6      218.24      208.74      5.96 o 
   0  12   6      327.57      325.08      7.34 o 
   1  12   6       62.60       54.28      3.96 o 
   2  12   6        8.88        4.59      3.65 o 
   3  12   6      149.07      162.62      9.29 o 
   4  12   6        9.45       11.59      4.11 o 
   5  12   6       11.64       11.83      5.22 o 
   6  12   6       54.87       47.00      5.48 o 
   7  12   6      117.29       86.61      8.96 o 
   8  12   6        0.00       -4.72      5.96 o 
   9  12   6        7.73       17.55      8.95 o 
  10  12   6        0.10       -9.64      9.98 o 
 -12  13   6       34.08       25.29      9.46 o 
 -11  13   6        3.50        2.08      5.59 o 
 -10  13   6       10.08        8.70      7.57 o 
  -9  13   6       18.03       16.49      5.69 o 
  -8  13   6        2.99       -3.48      4.56 o 
  -7  13   6        1.80        4.28      4.80 o 
  -6  13   6        2.27        1.51      3.67 o 
  -5  13   6        4.35       -1.14      3.14 o 
  -4  13   6        3.39        1.80      3.22 o 
  -3  13   6       79.05       81.40      4.87 o 
  -2  13   6      138.60      120.29      5.41 o 
  -1  13   6        2.42       -2.13      2.72 o 
   0  13   6      115.95      104.49      5.41 o 
   1  13   6       52.29       44.73      4.17 o 
   2  13   6      166.80      192.01      7.18 o 
   3  13   6       43.18       33.38      4.62 o 
   4  13   6       57.54       72.30      5.66 o 
   5  13   6        0.23        7.97      6.07 o 
   6  13   6       18.11       17.00      6.78 o 
   7  13   6       70.17       74.04      8.92 o 
   8  13   6        2.18       -4.21      6.20 o 
   9  13   6       25.57       16.21     10.50 o 
 -12  14   6       16.17       15.14     10.67 o 
 -11  14   6       66.13       71.21     13.25 o 
 -10  14   6        0.32        2.41      6.33 o 
  -9  14   6       18.10       34.53     14.11 o 
  -8  14   6        9.48       12.68      6.52 o 
  -7  14   6      137.61      150.82     10.73 o 
  -6  14   6       19.59       20.34      6.70 o 
  -5  14   6      157.00      169.03     15.10 o 
  -4  14   6      363.39      371.84     11.18 o 
  -3  14   6        1.62        5.00      3.47 o 
  -2  14   6      105.19       92.59      5.31 o 
  -1  14   6      114.96      116.46      5.76 o 
   0  14   6        4.76       10.32      3.31 o 
   1  14   6       40.36       36.87      4.63 o 
   2  14   6       86.58       72.94      6.43 o 
   3  14   6       26.68       32.53      6.68 o 
   4  14   6        7.82       15.29      6.20 o 
   5  14   6        3.16       -3.40      6.71 o 
   6  14   6      115.15      123.28     10.16 o 
   7  14   6       12.49       -3.79      9.29 o 
   8  14   6       10.45        6.82      7.01 o 
 -10  15   6        1.87        1.34      6.70 o 
  -9  15   6        0.72        3.74      6.66 o 
  -8  15   6       23.10       25.02      7.61 o 
  -7  15   6        7.96        6.65      6.42 o 
  -6  15   6       20.55       21.66      6.86 o 
  -5  15   6        4.38       -0.62      5.10 o 
  -4  15   6        5.11       10.99      5.37 o 
  -3  15   6       49.16       60.88      7.21 o 
  -2  15   6       77.22       70.96      6.80 o 
  -1  15   6        0.26        0.28      4.37 o 
   0  15   6       49.87       70.24      8.53 o 
   1  15   6        1.24       -1.72      4.56 o 
   2  15   6        1.51        7.71      4.79 o 
   3  15   6       10.97        2.60      5.78 o 
   4  15   6        2.64       -3.10      8.95 o 
   5  15   6        1.29        1.38     10.67 o 
   6  15   6        1.97       16.17     12.05 o 
   7  15   6        4.22       -7.57      9.98 o 
  -9  16   6       39.35       51.91      8.92 o 
  -8  16   6        6.97        4.87     10.84 o 
  -7  16   6        5.50       -6.20      6.20 o 
  -6  16   6       67.31       68.84      8.78 o 
  -5  16   6        3.29       -0.78      6.43 o 
  -4  16   6       96.01      117.11     12.60 o 
  -3  16   6       24.10       28.03      5.79 o 
  -2  16   6      146.62      184.29      9.39 o 
  -1  16   6        1.31       -2.31      7.01 o 
   0  16   6        5.18        2.75      7.19 o 
   1  16   6        3.24        2.21      8.78 o 
   2  16   6        6.74        2.43      7.03 o 
   3  16   6        3.75       20.30     12.05 o 
   4  16   6        0.13        9.29     11.36 o 
   5  16   6       74.18      102.90     17.55 o 
   6  16   6      118.96      106.00     17.55 o 
  -7  17   6        0.31        2.75     10.67 o 
  -6  17   6       31.64       40.61     13.08 o 
  -5  17   6        8.34        9.24      8.42 o 
  -4  17   6        4.01        8.43      8.43 o 
  -3  17   6       14.63       15.40      8.39 o 
  -2  17   6        8.06       10.79      8.51 o 
  -1  17   6       62.49       69.29     10.88 o 
   0  17   6        5.30        6.39      7.29 o 
   1  17   6       15.75       15.76      8.39 o 
   2  17   6       40.14       33.16      9.21 o 
   3  17   6        2.48       17.55     13.42 o 
   4  17   6        0.00       -5.85     11.36 o 
  -5  18   6        0.04       10.67     11.70 o 
  -4  18   6        3.66        4.09      9.46 o 
  -3  18   6       15.63       17.35      9.24 o 
  -2  18   6        0.14       -1.43     12.56 o 
  -1  18   6        4.04        3.46      8.86 o 
   0  18   6       17.81       20.45      9.34 o 
   1  18   6        2.09        4.29      8.37 o 
 -17   0   7       17.64       18.29      9.24 o 
 -15   0   7        4.93        6.06      7.53 o 
 -13   0   7        1.71       11.05      7.06 o 
 -11   0   7      327.56      328.03      8.57 o 
  -9   0   7      270.73      273.05      7.10 o 
  -7   0   7      314.29      279.35      6.87 o 
  -5   0   7      123.50      152.33      4.77 o 
  -3   0   7       20.11       23.86      1.90 o 
  -1   0   7       76.97      156.06      5.42 o 
   1   0   7     1222.66     1154.73     20.80 o 
   3   0   7      397.29      395.26     10.99 o 
   5   0   7      151.18      108.75     16.79 o 
   7   0   7      467.59      372.46     28.21 o 
   9   0   7       61.49       35.79     10.67 o 
  11   0   7        7.50       25.12     12.73 o 
  13   0   7      172.81      197.20     22.71 o 
 -17   1   7        0.64        1.97      5.75 o 
 -16   1   7       90.69       86.75      8.06 o 
 -15   1   7       44.37       35.32      5.96 o 
 -14   1   7       27.23       19.91      5.05 o 
 -13   1   7      292.08      276.00      8.95 o 
 -12   1   7       17.21       13.00      2.73 o 
 -11   1   7      599.22      597.65      8.37 o 
 -10   1   7       41.24       34.92      2.45 o 
  -9   1   7     1335.61     1271.93     13.78 o 
  -8   1   7       92.09      104.78      4.39 o 
  -7   1   7     1089.19     1052.05     11.86 o 
  -6   1   7      306.89      356.27      5.08 o 
  -5   1   7      713.68      796.49      8.68 o 
  -4   1   7      994.63      996.46     10.25 o 
  -3   1   7      502.51      510.06      6.10 o 
  -2   1   7       21.04       41.81      1.77 o 
  -1   1   7      116.54      105.09      2.89 o 
   0   1   7      175.92      155.88      4.00 o 
   1   1   7     1904.73     1847.88     28.50 o 
   2   1   7     1696.29     1762.66     23.12 o 
   3   1   7      598.49      638.67     10.96 o 
   4   1   7      944.21      947.44     14.96 o 
   5   1   7      429.66      441.81      7.62 o 
   6   1   7        9.87        9.56      1.85 o 
   7   1   7        3.11       -0.65      2.97 o 
   8   1   7       62.98       56.51      7.91 o 
   9   1   7      489.89      464.42     18.25 o 
  10   1   7        3.01       -8.26      8.26 o 
  11   1   7        4.53       -7.06      7.06 o 
  12   1   7        3.12        4.64      8.13 o 
  13   1   7        8.30       15.53      8.07 o 
 -17   2   7       44.92       52.48      8.35 o 
 -16   2   7       30.57       33.91      6.72 o 
 -15   2   7       15.31       10.60      5.16 o 
 -14   2   7       24.46       16.32      5.09 o 
 -13   2   7       34.61       37.16      3.95 o 
 -12   2   7       38.77       33.90      3.66 o 
 -11   2   7      370.92      319.03      5.96 o 
 -10   2   7        1.97        2.25      1.97 o 
  -9   2   7       15.35       15.76      2.03 o 
  -8   2   7      709.10      680.34      8.41 o 
  -7   2   7        0.21       -0.31      1.34 o 
  -6   2   7        0.98        1.27      1.48 o 
  -5   2   7      761.67      701.76      7.89 o 
  -4   2   7     3662.88     3684.59     35.69 o 
  -3   2   7      842.82      916.94     10.91 o 
  -2   2   7     1910.99     2111.98     21.90 o 
  -1   2   7        3.85        8.09      1.47 o 
   0   2   7      127.57      149.02      4.08 o 
   1   2   7      166.82      177.69      5.64 o 
   2   2   7      323.99      350.26      6.62 o 
   3   2   7      241.42      195.26      5.17 o 
   4   2   7      264.61      257.05      6.20 o 
   5   2   7       67.61       60.30      3.22 o 
   6   2   7      775.86      773.31     11.33 o 
   7   2   7     1103.75     1134.45     24.24 o 
   8   2   7       95.77       94.99      9.00 o 
   9   2   7        7.57       -2.97      5.71 o 
  10   2   7       15.93        6.57      7.19 o 
  11   2   7        2.96       -6.15      6.15 o 
  12   2   7        0.01       -5.64      7.25 o 
  13   2   7        8.16        8.70      7.93 o 
 -17   3   7        0.20        2.69      6.05 o 
 -16   3   7       27.73       37.14      6.65 o 
 -15   3   7      235.28      248.87     10.51 o 
 -14   3   7        3.99        0.24      4.24 o 
 -13   3   7      261.93      267.86      8.46 o 
 -12   3   7        2.76        2.71      3.10 o 
 -11   3   7        3.88        0.64      2.19 o 
 -10   3   7       11.41        5.49      2.20 o 
  -9   3   7     1204.58     1149.81     14.40 o 
  -8   3   7      178.36      178.18      4.44 o 
  -7   3   7      195.07      225.29      5.04 o 
  -6   3   7       20.55       26.17      4.75 o 
  -5   3   7      222.33      251.73      4.68 o 
  -4   3   7      548.82      622.52      8.21 o 
  -3   3   7     1207.41     1103.52     11.84 o 
  -2   3   7      765.75      800.65      9.18 o 
  -1   3   7      666.05      678.97      8.16 o 
   0   3   7        6.91        7.09      1.32 o 
   1   3   7      212.00      207.75      4.02 o 
   2   3   7      527.04      560.11      8.12 o 
   3   3   7       69.50       67.94      3.06 o 
   4   3   7      692.68      682.35     11.79 o 
   5   3   7      434.21      460.00      7.99 o 
   6   3   7     1002.06     1003.74     16.75 o 
   7   3   7      154.24      156.04      5.85 o 
   8   3   7      163.30      169.47     12.20 o 
   9   3   7       55.55       54.66      8.66 o 
  10   3   7       48.72       48.48      7.62 o 
  11   3   7        0.73       -0.65      6.09 o 
  12   3   7        7.12        7.16      6.97 o 
  13   3   7      156.94      160.96     12.03 o 
 -17   4   7      114.24      145.59      9.83 o 
 -16   4   7       40.65       38.36      8.05 o 
 -15   4   7        0.96        0.03      5.69 o 
 -14   4   7        8.72       -0.01      3.41 o 
 -13   4   7       51.55       51.06      4.51 o 
 -12   4   7       33.37       26.81      3.79 o 
 -11   4   7        2.40        5.40      2.62 o 
 -10   4   7       19.48       11.05      2.35 o 
  -9   4   7     1060.69     1032.31     12.52 o 
  -8   4   7     1376.40     1322.61     15.65 o 
  -7   4   7       42.89       40.86      2.20 o 
  -6   4   7      264.51      279.57      4.78 o 
  -5   4   7     1095.31     1072.84     11.75 o 
  -4   4   7       63.64       78.93      2.81 o 
  -3   4   7      949.89      959.92     11.39 o 
  -2   4   7     1522.44     1612.15     16.18 o 
  -1   4   7      335.84      314.80      4.86 o 
   0   4   7       62.20       91.63      2.45 o 
   1   4   7      235.70      278.11      4.69 o 
   2   4   7       84.09       70.92      2.85 o 
   3   4   7      538.35      509.66      7.44 o 
   4   4   7      434.46      440.38      7.11 o 
   5   4   7      105.60       93.56      3.68 o 
   6   4   7       36.53       32.52      2.90 o 
   7   4   7      746.13      782.32     12.78 o 
   8   4   7        2.27        5.26      4.70 o 
   9   4   7      279.88      299.28     15.62 o 
  10   4   7        9.48       12.56      5.80 o 
  11   4   7        4.48        5.42      7.24 o 
  12   4   7       56.64       76.50      9.31 o 
 -16   5   7       46.74       51.90     12.64 o 
 -15   5   7       13.42       11.43      4.34 o 
 -14   5   7       10.20       12.80      3.87 o 
 -13   5   7       57.24       61.65      4.72 o 
 -12   5   7      304.74      308.03      8.22 o 
 -11   5   7      106.92      152.48      5.25 o 
 -10   5   7        2.89       -1.88      2.11 o 
  -9   5   7      174.80      176.27      4.94 o 
  -8   5   7        4.30       10.27      1.92 o 
  -7   5   7       29.70       39.84      2.68 o 
  -6   5   7        7.48        3.63      1.28 o 
  -5   5   7        5.22       12.18      1.26 o 
  -4   5   7      449.63      493.17      8.01 o 
  -3   5   7       29.21       25.48      1.62 o 
  -2   5   7       59.39       64.51      2.39 o 
  -1   5   7       14.27       15.41      1.48 o 
   0   5   7       44.49       72.02      2.45 o 
   1   5   7       46.85       58.79      2.27 o 
   2   5   7       97.59       83.45      2.72 o 
   3   5   7      437.33      448.29      8.65 o 
   4   5   7        0.29       -1.90      1.90 o 
   5   5   7       17.98        8.55      2.49 o 
   6   5   7       29.26       26.39      3.65 o 
   7   5   7        7.12        9.91      3.10 o 
   8   5   7       37.71       31.56      4.34 o 
   9   5   7      161.86      166.66      9.59 o 
  10   5   7        2.20        1.55      5.63 o 
  11   5   7        8.19       18.61      6.62 o 
  12   5   7       12.80       18.21      7.48 o 
 -16   6   7        0.08       -1.70      6.00 o 
 -15   6   7        7.93        1.86      5.80 o 
 -14   6   7       49.16       48.35      4.60 o 
 -13   6   7        0.38        4.12      3.23 o 
 -12   6   7       75.49       76.78      4.54 o 
 -11   6   7      442.08      405.78      8.09 o 
 -10   6   7        5.49        4.34      2.26 o 
  -9   6   7     2905.88     2755.34     29.16 o 
  -8   6   7      942.56      893.97     10.71 o 
  -7   6   7       50.67       42.48      2.15 o 
  -6   6   7      146.96      141.29      4.60 o 
  -5   6   7       20.52       25.89      2.17 o 
  -4   6   7      166.93      147.86      4.01 o 
  -3   6   7      949.30      932.78     11.10 o 
  -2   6   7        0.91        6.80      1.55 o 
  -1   6   7      271.35      243.82      4.07 o 
   0   6   7       48.09       53.64      2.53 o 
   1   6   7      129.57      134.34      4.37 o 
   2   6   7      388.94      396.51      7.50 o 
   3   6   7      910.39      880.34     10.91 o 
   4   6   7      103.97      114.34      3.87 o 
   5   6   7       60.62       59.16      3.30 o 
   6   6   7       39.03       44.43      3.46 o 
   7   6   7       87.40       92.54      5.82 o 
   8   6   7        3.19       -3.25      3.25 o 
   9   6   7       44.00       34.79      6.56 o 
  10   6   7       14.66       11.38     11.77 o 
  11   6   7        8.86        7.05      6.48 o 
  12   6   7       12.97        4.46      6.66 o 
 -16   7   7       22.99       17.56      7.13 o 
 -15   7   7        0.49       -1.92      6.70 o 
 -14   7   7       86.39      101.27      8.30 o 
 -13   7   7       27.96       34.98      4.14 o 
 -12   7   7        0.04       -0.63      2.82 o 
 -11   7   7       51.54       50.22      3.65 o 
 -10   7   7      114.85      116.75      4.33 o 
  -9   7   7      510.09      515.36      8.28 o 
  -8   7   7       61.73       59.34      2.58 o 
  -7   7   7      122.35      111.27      3.90 o 
  -6   7   7     2870.15     2800.43     35.03 o 
  -5   7   7       70.89       65.66      2.99 o 
  -4   7   7      225.49      233.01      5.03 o 
  -3   7   7       10.62       10.94      1.54 o 
  -2   7   7      219.55      221.06      4.33 o 
  -1   7   7      101.25      100.44      3.24 o 
   0   7   7       34.82       35.53      2.09 o 
   1   7   7       39.41       34.27      2.06 o 
   2   7   7        0.05       -0.38      1.85 o 
   3   7   7       10.09        5.61      1.86 o 
   4   7   7      163.34      164.13      4.63 o 
   5   7   7      977.15      955.87     13.11 o 
   6   7   7     1145.68     1129.18     16.31 o 
   7   7   7        1.49       -1.35      3.82 o 
   8   7   7       43.28       47.40      5.29 o 
   9   7   7      184.02      186.06     10.30 o 
  10   7   7        5.07       11.33      6.33 o 
  11   7   7        8.72        8.89      6.54 o 
  12   7   7       46.33       61.19     14.97 o 
 -15   8   7       41.47       26.60      7.70 o 
 -14   8   7       16.28       21.47      7.11 o 
 -13   8   7        0.51       -4.45      4.47 o 
 -12   8   7       45.00       69.90     15.66 o 
 -11   8   7       34.80       26.94      2.70 o 
 -10   8   7        7.05       13.35      4.88 o 
  -9   8   7       94.58       88.68      6.82 o 
  -8   8   7      120.10       91.17      5.76 o 
  -7   8   7        7.16        5.12      3.43 o 
  -6   8   7      453.29      440.08      8.98 o 
  -5   8   7       35.98       43.49      3.22 o 
  -4   8   7      288.06      265.03      5.50 o 
  -3   8   7        5.00        4.00      1.61 o 
  -2   8   7       21.95       24.55      2.13 o 
  -1   8   7      828.73      836.48     10.88 o 
   0   8   7      103.44      100.10      3.60 o 
   1   8   7      383.58      400.53      6.65 o 
   2   8   7      174.05      162.60      4.49 o 
   3   8   7      297.37      319.12      7.11 o 
   4   8   7       83.20       85.64      3.96 o 
   5   8   7       13.03        6.74      3.01 o 
   6   8   7      107.90      144.87      6.15 o 
   7   8   7       35.18       45.60      4.45 o 
   8   8   7        7.64       14.29      5.17 o 
   9   8   7       53.38       50.86      6.94 o 
  10   8   7       28.16       34.63      8.16 o 
  11   8   7        0.30        0.84      6.39 o 
 -15   9   7       60.15       68.83     16.52 o 
 -14   9   7        1.83       22.37     11.70 o 
 -13   9   7      150.38      152.89     11.01 o 
 -12   9   7        1.04        3.81      4.11 o 
 -11   9   7        0.54       -2.97      3.19 o 
 -10   9   7       33.52       28.83      3.58 o 
  -9   9   7      144.55      135.54      6.88 o 
  -8   9   7        7.65       -2.19      3.35 o 
  -7   9   7      146.46      137.67      5.81 o 
  -6   9   7       11.02       13.84      3.34 o 
  -5   9   7      878.94      872.34     14.60 o 
  -4   9   7       67.11       68.41      3.32 o 
  -3   9   7      374.56      335.45      6.80 o 
  -2   9   7     1374.71     1340.18     17.21 o 
  -1   9   7      375.20      343.75      6.85 o 
   0   9   7       12.05        5.07      2.27 o 
   1   9   7      574.68      500.87     14.24 o 
   2   9   7      239.54      215.86      6.52 o 
   3   9   7       64.08       82.17      4.16 o 
   4   9   7      586.79      624.97     11.83 o 
   5   9   7      166.39      160.92      6.24 o 
   6   9   7      172.61      181.50      6.85 o 
   7   9   7       92.33       90.53      5.53 o 
   8   9   7        0.76        3.32      3.72 o 
   9   9   7        3.09       -0.77      5.30 o 
  10   9   7       82.76       95.56     10.83 o 
  11   9   7        6.06       12.22      8.27 o 
 -14  10   7       30.74       17.55     13.08 o 
 -13  10   7        2.83        5.16     10.32 o 
 -12  10   7        8.05       10.02      6.82 o 
 -11  10   7        0.59        4.38      4.96 o 
 -10  10   7        9.36       10.96      5.00 o 
  -9  10   7        3.82       -0.98      4.25 o 
  -8  10   7       11.80        6.22      3.77 o 
  -7  10   7      137.40      125.37      6.32 o 
  -6  10   7        5.63        7.62      3.66 o 
  -5  10   7      139.15      147.62      5.83 o 
  -4  10   7        6.72        5.44      2.81 o 
  -3  10   7      119.01      127.24      5.94 o 
  -2  10   7      570.69      565.35     10.80 o 
  -1  10   7        5.34       -1.56      2.61 o 
   0  10   7      265.03      244.75      6.91 o 
   1  10   7       47.94       52.55      7.05 o 
   2  10   7       41.38       42.71      4.48 o 
   3  10   7       36.29       37.90      5.03 o 
   4  10   7       67.15       78.28      6.10 o 
   5  10   7      179.18      167.93      8.43 o 
   6  10   7       10.97       -0.46      4.68 o 
   7  10   7      107.20       93.89      7.21 o 
   8  10   7        2.10       10.16      6.11 o 
   9  10   7        5.68       -1.30      5.26 o 
  10  10   7       92.77      106.85     11.31 o 
 -14  11   7       35.04       32.42      9.70 o 
 -13  11   7        0.55        1.16      7.04 o 
 -12  11   7        0.97        3.99      5.59 o 
 -11  11   7       67.47       56.81      7.19 o 
 -10  11   7        5.01       -0.49      4.90 o 
  -9  11   7        4.10        3.55      4.02 o 
  -8  11   7       20.49       18.45      4.17 o 
  -7  11   7      205.99      203.53      7.97 o 
  -6  11   7       96.70       96.61      5.91 o 
  -5  11   7      497.43      479.92     11.63 o 
  -4  11   7        0.93       -1.37      2.63 o 
  -3  11   7       40.28       33.42      3.64 o 
  -2  11   7      538.86      559.88     11.00 o 
  -1  11   7       62.80       56.15      4.04 o 
   0  11   7      219.75      231.40     10.27 o 
   1  11   7      578.18      505.74     11.66 o 
   2  11   7     1083.52     1014.05     20.98 o 
   3  11   7        1.36        0.88      3.84 o 
   4  11   7       14.65       10.43      4.54 o 
   5  11   7       19.59        8.98      6.09 o 
   6  11   7        0.79        2.20      4.50 o 
   7  11   7       30.65       52.74      9.27 o 
   8  11   7       65.55       87.66     10.15 o 
   9  11   7        0.60        1.16      6.61 o 
  10  11   7       38.73       31.32     12.73 o 
 -13  12   7        2.02       -3.01      7.92 o 
 -12  12   7        7.22        1.62      8.46 o 
 -11  12   7        0.94       -5.49      5.49 o 
 -10  12   7      101.16      110.66      8.33 o 
  -9  12   7       27.77       26.97      4.80 o 
  -8  12   7       30.16       19.42      4.45 o 
  -7  12   7       32.00       24.47      4.45 o 
  -6  12   7       98.26       89.03      5.77 o 
  -5  12   7       57.15       67.04      6.41 o 
  -4  12   7        0.68        3.12      3.15 o 
  -3  12   7       36.06       55.54      6.55 o 
  -2  12   7       45.31       52.70      4.62 o 
  -1  12   7       23.56       20.87      3.89 o 
   0  12   7      158.44      155.90      6.58 o 
   1  12   7        3.33        0.88      3.78 o 
   2  12   7        1.17        0.02      3.85 o 
   3  12   7        7.36        6.42      4.05 o 
   4  12   7      354.07      363.70     11.87 o 
   5  12   7      129.52      134.30      7.78 o 
   6  12   7        0.90        1.25      4.65 o 
   7  12   7       29.67       47.59      7.99 o 
   8  12   7       13.60       14.63      7.30 o 
   9  12   7        1.78        2.80      6.86 o 
 -12  13   7       44.17       48.42      9.59 o 
 -11  13   7        8.64       17.07      6.14 o 
 -10  13   7       13.55        4.20      5.47 o 
  -9  13   7        1.53       -0.81      4.88 o 
  -8  13   7        1.77       -1.30      3.82 o 
  -7  13   7       58.85       54.81      8.32 o 
  -6  13   7       16.67        9.02      4.00 o 
  -5  13   7      152.38      156.15      7.12 o 
  -4  13   7        3.07        2.32      6.01 o 
  -3  13   7       17.33       14.80      5.17 o 
  -2  13   7       94.19       99.46     14.11 o 
  -1  13   7       70.82       68.51      5.08 o 
   0  13   7        7.86        3.08      3.77 o 
   1  13   7        2.38        4.03      3.88 o 
   2  13   7        2.19        2.25      3.73 o 
   3  13   7        1.28       -2.61      3.96 o 
   4  13   7      133.27      168.17      8.50 o 
   5  13   7        2.54       16.99      6.86 o 
   6  13   7       21.74       24.65      7.40 o 
   7  13   7        0.48       -0.47      6.69 o 
   8  13   7       71.56       81.00      9.84 o 
 -11  14   7        0.84        4.38     13.77 o 
 -10  14   7        1.04       -0.96      6.31 o 
  -9  14   7        3.74       -5.51      6.08 o 
  -8  14   7        5.63       17.21      6.61 o 
  -7  14   7        2.18        2.44      6.07 o 
  -6  14   7        4.54        3.87      4.36 o 
  -5  14   7       24.23       21.00      4.94 o 
  -4  14   7       21.54       21.66      4.88 o 
  -3  14   7       18.52       10.95      4.46 o 
  -2  14   7       24.27       26.29      4.79 o 
  -1  14   7       73.94       79.02      5.96 o 
   0  14   7       69.97       65.35      6.32 o 
   1  14   7        0.42       -3.48      3.48 o 
   2  14   7       27.04       35.23     13.08 o 
   3  14   7        4.05        4.96      6.20 o 
   4  14   7       57.14       45.25      8.10 o 
   5  14   7      130.35      151.66     11.16 o 
   6  14   7        8.32        6.44     11.53 o 
   7  14   7       71.68       82.83     14.97 o 
 -10  15   7        4.52       -1.27      8.09 o 
  -9  15   7       29.06       26.06      7.93 o 
  -8  15   7        5.24        7.51      7.11 o 
  -7  15   7        7.26       -0.48      6.52 o 
  -6  15   7       22.97        2.44      7.57 o 
  -5  15   7        6.86       -5.72      6.12 o 
  -4  15   7        0.53       -3.93      6.28 o 
  -3  15   7       13.54       10.03      6.24 o 
  -2  15   7       26.71       31.27      7.23 o 
  -1  15   7      107.87      114.25      9.55 o 
   0  15   7        2.71        7.52     14.80 o 
   1  15   7       30.33       38.39      7.11 o 
   2  15   7        0.66        0.36      6.11 o 
   3  15   7       32.84       35.24      8.43 o 
   4  15   7       44.57       38.13      7.76 o 
   5  15   7        1.22        7.36      8.78 o 
   6  15   7       21.01       30.28     12.73 o 
  -9  16   7       31.61       22.43      8.42 o 
  -8  16   7       16.38        7.78      7.74 o 
  -7  16   7        3.36        7.10      7.18 o 
  -6  16   7       14.06        3.89      6.78 o 
  -5  16   7       36.81       29.39      8.95 o 
  -4  16   7       18.90       11.91     10.32 o 
  -3  16   7        6.83       13.88      6.43 o 
  -2  16   7        9.76        9.64      6.36 o 
  -1  16   7       11.45       16.27      6.75 o 
   0  16   7       51.83       43.34      7.35 o 
   1  16   7       30.70       24.43     12.39 o 
   2  16   7       17.51       18.58     12.05 o 
   3  16   7        0.72        3.44     11.70 o 
   4  16   7       61.47       75.02     16.17 o 
   5  16   7       31.52       56.44     15.49 o 
  -7  17   7        7.68       13.78     10.15 o 
  -6  17   7        3.74       -6.94      6.94 o 
  -5  17   7       19.47       19.62     12.05 o 
  -4  17   7       55.73       48.52     14.45 o 
  -3  17   7        7.07       -2.06     11.36 o 
  -2  17   7       20.79       15.49     12.39 o 
  -1  17   7       88.89       78.47     16.86 o 
   0  17   7        0.62        9.98     12.05 o 
   1  17   7        9.53       36.82     14.45 o 
   2  17   7       29.53       44.05     15.83 o 
   3  17   7        7.48        2.75     12.39 o 
  -3  18   7        0.58       -2.75     12.05 o 
  -2  18   7        3.03       24.43     14.45 o 
  -1  18   7        5.98       24.09     14.45 o 
 -16   0   8      137.09      144.28     12.77 o 
 -14   0   8      361.81      430.67     29.60 o 
 -12   0   8      407.77      419.48     17.63 o 
 -10   0   8      209.19      222.59      6.84 o 
  -8   0   8     1789.78     1725.65     25.75 o 
  -6   0   8     1116.78     1158.83     18.37 o 
  -4   0   8      403.92      403.58      7.16 o 
  -2   0   8     2202.15     2395.38     33.12 o 
   0   0   8      684.58      608.60     13.11 o 
   2   0   8     1526.73     1497.30     26.76 o 
   4   0   8      181.42      188.35     10.65 o 
   6   0   8      989.89     1065.05     20.66 o 
   8   0   8        4.44        6.88      8.95 o 
  10   0   8        2.18        3.44     10.67 o 
  12   0   8       11.61        7.57     12.39 o 
 -17   1   8        1.25        4.97      5.77 o 
 -16   1   8      117.76      129.56     15.00 o 
 -15   1   8        9.62        3.05      5.20 o 
 -14   1   8       10.31       18.78      5.51 o 
 -13   1   8      138.03      139.82      7.06 o 
 -12   1   8       91.63       86.19      4.32 o 
 -11   1   8      441.18      460.43      7.61 o 
 -10   1   8       21.70       24.31      2.38 o 
  -9   1   8      143.69      150.12      4.18 o 
  -8   1   8      190.18      201.48      4.41 o 
  -7   1   8      238.77      241.08      4.34 o 
  -6   1   8        2.21        5.11      1.36 o 
  -5   1   8        0.11        1.17      1.34 o 
  -4   1   8      970.10      977.66     10.38 o 
  -3   1   8      300.50      284.70      4.46 o 
  -2   1   8      358.44      378.31      8.32 o 
  -1   1   8      310.40      326.24      6.15 o 
   0   1   8     2654.74     2893.67     32.29 o 
   1   1   8      300.14      319.14      6.44 o 
   2   1   8     1473.77     1495.43     20.72 o 
   3   1   8        4.45        3.40      1.71 o 
   4   1   8     1048.96     1042.64     18.60 o 
   5   1   8      232.29      246.44      5.85 o 
   6   1   8        0.40        1.96      2.74 o 
   7   1   8       11.11       13.93      6.07 o 
   8   1   8      821.02      932.49     35.28 o 
   9   1   8       12.70        1.38      8.60 o 
  10   1   8       47.20       27.44      8.62 o 
  11   1   8        0.71       -7.42      7.42 o 
  12   1   8       13.33       19.80     15.49 o 
 -17   2   8       10.35       13.87      6.14 o 
 -16   2   8        4.55        9.87      5.73 o 
 -15   2   8        9.35        6.41      5.03 o 
 -14   2   8       54.84       59.72      6.08 o 
 -13   2   8       14.60       13.31      3.48 o 
 -12   2   8      147.75      139.35      5.75 o 
 -11   2   8      119.67      134.12      5.74 o 
 -10   2   8      210.53      211.95      4.90 o 
  -9   2   8      506.05      510.01      7.33 o 
  -8   2   8       56.21       45.57      2.47 o 
  -7   2   8      397.66      395.15      6.19 o 
  -6   2   8      875.84      886.81      9.76 o 
  -5   2   8      885.63      840.22     10.01 o 
  -4   2   8      534.48      545.79      7.30 o 
  -3   2   8     1409.82     1343.69     14.27 o 
  -2   2   8      128.08       91.34      3.52 o 
  -1   2   8      171.35      155.63      3.50 o 
   0   2   8      537.16      566.94      9.65 o 
   1   2   8       14.90       10.69      1.88 o 
   2   2   8      420.86      414.87      7.72 o 
   3   2   8        6.57        6.24      2.30 o 
   4   2   8       26.88       14.51      2.71 o 
   5   2   8      310.67      253.77      6.10 o 
   6   2   8      682.65      663.35     12.82 o 
   7   2   8      283.36      259.94     13.26 o 
   8   2   8        6.03       14.50      6.31 o 
   9   2   8        0.42        1.61      8.26 o 
  10   2   8       20.56       16.44     10.67 o 
  11   2   8        0.04        2.30      6.62 o 
  12   2   8       29.83       13.84      7.67 o 
 -17   3   8       26.69       31.56      6.70 o 
 -16   3   8       22.22       20.66      6.11 o 
 -15   3   8        8.28        3.56      5.23 o 
 -14   3   8      127.24      130.03      5.99 o 
 -13   3   8       11.08       12.35      3.48 o 
 -12   3   8       24.50       30.97      3.67 o 
 -11   3   8       60.32       55.06      3.51 o 
 -10   3   8      873.85      794.89     10.72 o 
  -9   3   8      230.50      222.40      4.97 o 
  -8   3   8        7.47        5.19      1.66 o 
  -7   3   8       24.31       25.01      2.30 o 
  -6   3   8     1169.62     1196.73     12.99 o 
  -5   3   8      258.15      272.29      4.42 o 
  -4   3   8     1513.26     1607.51     17.69 o 
  -3   3   8       74.38       60.20      3.31 o 
  -2   3   8      652.28      690.14      8.53 o 
  -1   3   8        2.05        5.25      1.50 o 
   0   3   8     3759.29     3563.22     35.79 o 
   1   3   8      790.36      813.43     10.59 o 
   2   3   8      175.43      179.51      4.57 o 
   3   3   8       24.51       20.79      2.50 o 
   4   3   8       66.67       68.68      3.48 o 
   5   3   8       99.67      109.55      4.78 o 
   6   3   8      364.13      335.53      8.49 o 
   7   3   8        0.01       -3.60      3.78 o 
   8   3   8        2.23       -2.27      4.96 o 
   9   3   8       97.48       76.81      7.99 o 
  10   3   8      178.31      186.49     11.18 o 
  11   3   8        8.58        0.01      6.49 o 
  12   3   8       14.94        9.19      7.29 o 
 -17   4   8       42.59       63.12     10.95 o 
 -16   4   8        6.82       -1.97      5.62 o 
 -15   4   8       70.94       57.69      6.60 o 
 -14   4   8       46.82       42.69      4.46 o 
 -13   4   8        9.77       14.01      3.60 o 
 -12   4   8      706.92      733.21     13.64 o 
 -11   4   8       25.22       22.03      3.05 o 
 -10   4   8      476.32      457.50      7.67 o 
  -9   4   8        2.74        5.90      2.15 o 
  -8   4   8      840.78      823.99     10.46 o 
  -7   4   8      390.20      349.72      5.81 o 
  -6   4   8        4.84       -0.08      1.47 o 
  -5   4   8     3363.61     3306.25     29.35 o 
  -4   4   8      412.55      393.06      5.86 o 
  -3   4   8      265.11      250.36      4.82 o 
  -2   4   8      952.88      958.31     10.87 o 
  -1   4   8        9.03       21.36      3.24 o 
   0   4   8      104.82      129.34      3.23 o 
   1   4   8     1552.92     1548.48     17.50 o 
   2   4   8      205.92      207.02      4.91 o 
   3   4   8      235.33      208.58      4.85 o 
   4   4   8      246.24      213.12      5.15 o 
   5   4   8        0.19       -2.15      2.15 o 
   6   4   8      208.16      196.92      6.28 o 
   7   4   8      366.22      400.92      9.67 o 
   8   4   8       35.85       24.78      5.85 o 
   9   4   8       48.64       45.97      7.04 o 
  10   4   8       12.44        3.31      6.08 o 
  11   4   8        2.23       -4.36      5.88 o 
  12   4   8       30.77       26.91      7.88 o 
 -16   5   8       24.28       29.72      6.62 o 
 -15   5   8       82.98       81.40      8.27 o 
 -14   5   8      122.02      127.73      6.34 o 
 -13   5   8        9.42       11.70      3.51 o 
 -12   5   8        1.89       -2.25      2.86 o 
 -11   5   8       63.86       66.01      4.00 o 
 -10   5   8      114.57      104.57      4.22 o 
  -9   5   8      624.12      608.85      9.23 o 
  -8   5   8       48.89       55.26      2.66 o 
  -7   5   8      298.68      280.75      5.08 o 
  -6   5   8       85.08       73.53      2.54 o 
  -5   5   8      341.74      305.71      5.10 o 
  -4   5   8       85.78       84.34      2.87 o 
  -3   5   8      276.32      264.75      4.87 o 
  -2   5   8        2.33        4.78      1.57 o 
  -1   5   8     1310.73     1321.69     14.16 o 
   0   5   8      518.55      519.98      9.13 o 
   1   5   8        6.54        7.86      1.67 o 
   2   5   8        1.52        2.41      1.81 o 
   3   5   8       13.60       15.01      2.20 o 
   4   5   8      332.82      342.96      6.51 o 
   5   5   8       16.71       11.79      2.73 o 
   6   5   8      179.80      174.91      6.82 o 
   7   5   8       21.76       20.91      3.81 o 
   8   5   8       10.47        4.59      5.02 o 
   9   5   8       32.94       21.94      7.61 o 
  10   5   8       66.73       84.86     11.48 o 
  11   5   8        7.89       -3.28      8.24 o 
 -16   6   8        7.53       20.39      6.94 o 
 -15   6   8       15.94       11.29      5.97 o 
 -14   6   8        0.38       -4.90      4.90 o 
 -13   6   8       19.40       21.83      4.39 o 
 -12   6   8       54.45       39.06      4.03 o 
 -11   6   8       30.20       26.09      3.36 o 
 -10   6   8       30.25       18.04      3.42 o 
  -9   6   8       54.56       53.32      2.96 o 
  -8   6   8      413.00      402.51      6.36 o 
  -7   6   8      155.75      138.40      3.50 o 
  -6   6   8     1363.31     1302.08     13.06 o 
  -5   6   8       17.69       22.08      1.56 o 
  -4   6   8     1082.65     1063.19     12.05 o 
  -3   6   8       16.42       15.86      2.26 o 
  -2   6   8      864.46      864.95     10.78 o 
  -1   6   8        0.50        0.56      1.37 o 
   0   6   8      428.42      445.38      6.52 o 
   1   6   8      116.87      109.33      3.44 o 
   2   6   8     2095.60     1984.38     19.29 o 
   3   6   8      100.11      100.12      3.66 o 
   4   6   8      220.91      229.32      5.48 o 
   5   6   8        1.54       -1.22      2.84 o 
   6   6   8        7.60        6.53      3.07 o 
   7   6   8       72.22       73.45      4.92 o 
   8   6   8       63.92       63.33      7.08 o 
   9   6   8        0.78        2.73      5.51 o 
  10   6   8        0.01       -5.60      5.60 o 
  11   6   8       21.42       16.21      7.14 o 
 -16   7   8      114.33      141.42     18.93 o 
 -15   7   8        0.62       -5.67      6.75 o 
 -14   7   8       61.07       62.76      8.60 o 
 -13   7   8      207.55      207.91     12.32 o 
 -12   7   8        0.42       -1.50      2.74 o 
 -11   7   8      193.49      186.29      6.14 o 
 -10   7   8        0.73       -2.02      2.02 o 
  -9   7   8       22.50       22.67      2.25 o 
  -8   7   8      139.17      155.42      5.61 o 
  -7   7   8       36.10       37.56      2.92 o 
  -6   7   8       22.82       23.29      2.70 o 
  -5   7   8        0.22       -1.89      1.89 o 
  -4   7   8      845.47      784.83     13.13 o 
  -3   7   8      217.57      199.23      4.33 o 
  -2   7   8       32.00       25.64      2.14 o 
  -1   7   8      151.43      148.71      4.99 o 
   0   7   8        3.31        3.86      1.50 o 
   1   7   8       30.73       31.81      2.23 o 
   2   7   8       16.55        5.10      2.26 o 
   3   7   8      484.18      459.89      7.52 o 
   4   7   8      148.73      119.42      4.34 o 
   5   7   8      160.31      164.26      5.73 o 
   6   7   8        7.97        9.04      3.26 o 
   7   7   8      197.14      195.66     10.06 o 
   8   7   8       35.40       44.16      5.39 o 
   9   7   8        0.01        0.44      5.49 o 
  10   7   8        1.40        0.11      8.87 o 
  11   7   8        1.53       -3.44      6.42 o 
 -15   8   8        0.24        0.66      7.03 o 
 -14   8   8        7.60        6.68      6.30 o 
 -13   8   8        4.85        7.68      5.98 o 
 -12   8   8        6.47        6.75      5.15 o 
 -11   8   8       65.59       77.07      4.19 o 
 -10   8   8       60.99       67.41      7.15 o 
  -9   8   8       61.00       71.57      4.56 o 
  -8   8   8      125.22      103.94      4.97 o 
  -7   8   8      491.96      490.24     11.78 o 
  -6   8   8     1234.50     1227.83     18.18 o 
  -5   8   8     1652.35     1684.80     22.99 o 
  -4   8   8      188.29      212.61      6.05 o 
  -3   8   8      889.76      907.68     14.11 o 
  -2   8   8      406.55      403.03      6.94 o 
  -1   8   8        2.53        4.92      1.99 o 
   0   8   8       65.19       54.76      3.23 o 
   1   8   8       27.67       26.89      3.76 o 
   2   8   8       71.95       68.55      3.78 o 
   3   8   8       88.97       89.67      4.75 o 
   4   8   8      330.71      340.13      7.80 o 
   5   8   8        0.96       -0.06      3.26 o 
   6   8   8       56.81       70.02      5.66 o 
   7   8   8       86.61       86.19      6.18 o 
   8   8   8       29.51       39.62      5.29 o 
   9   8   8       13.80       13.89      6.21 o 
  10   8   8        0.06       -5.30      5.99 o 
 -15   9   8        2.91       -3.44     11.70 o 
 -14   9   8       27.54        6.19     12.73 o 
 -13   9   8       10.57       10.68      5.88 o 
 -12   9   8       12.39       15.85      5.68 o 
 -11   9   8        0.06       -6.37      6.37 o 
 -10   9   8       34.80       32.89      7.18 o 
  -9   9   8       80.49       90.96      7.00 o 
  -8   9   8        9.55        8.26      4.54 o 
  -7   9   8       15.91       20.34      6.08 o 
  -6   9   8      971.71      938.66     17.63 o 
  -5   9   8       11.26       12.40      3.44 o 
  -4   9   8      677.12      640.85     12.09 o 
  -3   9   8       33.13       39.30      3.66 o 
  -2   9   8      148.26      142.93      4.71 o 
  -1   9   8        0.08       -0.09      2.40 o 
   0   9   8      336.28      316.73      8.21 o 
   1   9   8        0.38        0.66      2.75 o 
   2   9   8       59.47       58.99      4.69 o 
   3   9   8      356.43      350.65      9.74 o 
   4   9   8        0.01       -0.26      3.57 o 
   5   9   8      286.38      277.48     11.52 o 
   6   9   8        0.16        1.23      3.49 o 
   7   9   8      343.85      336.07     12.31 o 
   8   9   8        1.43        1.44      5.06 o 
   9   9   8       79.06       84.26     10.21 o 
  10   9   8        4.06        1.80      7.66 o 
 -14  10   8       23.96       17.04      9.46 o 
 -13  10   8       17.49       11.77      6.88 o 
 -12  10   8        8.81       20.01      6.40 o 
 -11  10   8        0.43        1.39      4.96 o 
 -10  10   8       11.44       16.27      5.56 o 
  -9  10   8      133.98      117.35      8.14 o 
  -8  10   8      188.05      183.98      7.93 o 
  -7  10   8      429.88      426.61     18.89 o 
  -6  10   8       58.63       47.87      5.51 o 
  -5  10   8       89.75       94.09      5.75 o 
  -4  10   8       26.87       20.67      3.34 o 
  -3  10   8      215.87      232.65     10.12 o 
  -2  10   8      464.56      471.32     10.24 o 
  -1  10   8      161.61      156.46      7.34 o 
   0  10   8       14.34        6.27      3.26 o 
   1  10   8      145.70      185.35      8.40 o 
   2  10   8        5.45       -3.04      3.94 o 
   3  10   8       25.06       24.48      4.85 o 
   4  10   8      178.24      151.68      8.11 o 
   5  10   8        0.51       -2.36      4.35 o 
   6  10   8       42.49       54.79      6.42 o 
   7  10   8        1.11       -0.28      6.20 o 
   8  10   8        2.30        9.77      5.51 o 
   9  10   8       43.62       47.29      9.35 o 
 -14  11   8        2.02       -2.93      7.88 o 
 -13  11   8       57.30       58.64      9.84 o 
 -12  11   8       12.06        6.01      5.87 o 
 -11  11   8      144.78      150.23      9.40 o 
 -10  11   8       18.77        8.69      5.54 o 
  -9  11   8       89.48       80.58      7.28 o 
  -8  11   8       74.17       71.43      8.04 o 
  -7  11   8        1.90        4.06      4.62 o 
  -6  11   8       90.29       90.54      5.83 o 
  -5  11   8        0.41       -3.31      3.31 o 
  -4  11   8       94.74       99.89      5.86 o 
  -3  11   8      238.20      248.15      8.46 o 
  -2  11   8       18.36       20.79      3.83 o 
  -1  11   8       81.70       65.23      4.98 o 
   0  11   8      261.01      218.30      7.91 o 
   1  11   8      144.98      117.70      7.17 o 
   2  11   8      126.87      117.24      7.05 o 
   3  11   8      171.05      190.16      8.90 o 
   4  11   8        0.01       -2.57      4.30 o 
   5  11   8      202.87      207.73      9.96 o 
   6  11   8        0.00       -1.91      5.15 o 
   7  11   8       60.68       62.92      7.08 o 
   8  11   8       25.10       29.94      7.79 o 
   9  11   8       45.60       45.43     13.08 o 
 -13  12   8       37.76       37.86      9.49 o 
 -12  12   8       31.04       36.68      7.21 o 
 -11  12   8       13.25        6.89      5.76 o 
 -10  12   8        5.11       11.76      7.56 o 
  -9  12   8        0.24       -2.16      5.16 o 
  -8  12   8        0.51       -0.61      4.42 o 
  -7  12   8      348.02      355.22     10.95 o 
  -6  12   8       61.21       44.00      7.05 o 
  -5  12   8       14.83       18.08      4.17 o 
  -4  12   8       34.02       28.41      4.29 o 
  -3  12   8       32.93       36.02      4.53 o 
  -2  12   8        3.25        3.08      3.46 o 
  -1  12   8       25.74       11.68      3.66 o 
   0  12   8       16.63        9.41      3.67 o 
   1  12   8      118.92      144.04      7.66 o 
   2  12   8       75.48       70.90      6.07 o 
   3  12   8       76.54       76.01      6.60 o 
   4  12   8        3.59        3.01      7.60 o 
   5  12   8      141.54      154.32      8.82 o 
   6  12   8        5.19       -3.45      6.42 o 
   7  12   8       12.43       12.01      7.66 o 
   8  12   8        1.68       -0.53      6.93 o 
 -12  13   8        6.64        1.95      6.16 o 
 -11  13   8        1.92       -1.01      5.59 o 
 -10  13   8        2.71       -1.15      5.36 o 
  -9  13   8        2.81       12.03      7.95 o 
  -8  13   8       65.94       51.56      5.76 o 
  -7  13   8       14.64       14.37      4.45 o 
  -6  13   8        1.08        3.34      4.92 o 
  -5  13   8        0.05       -2.03      3.63 o 
  -4  13   8       13.75       10.13      3.98 o 
  -3  13   8       65.74       54.94      5.20 o 
  -2  13   8        5.66        4.32      3.75 o 
  -1  13   8        3.10       -3.63      3.63 o 
   0  13   8        3.90       14.14      4.40 o 
   1  13   8       56.61       47.70      5.81 o 
   2  13   8        2.23       -2.75      5.84 o 
   3  13   8        5.21        6.55      4.67 o 
   4  13   8        1.46        4.71      6.69 o 
   5  13   8        3.64       -2.25      6.45 o 
   6  13   8        0.03       -4.34      8.43 o 
   7  13   8       28.58       41.23      9.29 o 
 -11  14   8      134.24      140.92     12.03 o 
 -10  14   8        1.52        2.11      8.95 o 
  -9  14   8       46.67       41.21      8.33 o 
  -8  14   8       13.48       11.41      5.56 o 
  -7  14   8        0.03       -4.48      4.48 o 
  -6  14   8       22.14       13.31      5.81 o 
  -5  14   8       79.41       83.64      8.60 o 
  -4  14   8        2.08        0.19      4.34 o 
  -3  14   8      132.86      157.22      8.45 o 
  -2  14   8       15.17       20.67      4.85 o 
  -1  14   8      131.79      111.66      7.09 o 
   0  14   8        6.58        8.74      4.36 o 
   1  14   8       14.79       19.39      6.86 o 
   2  14   8       25.17       12.35      6.78 o 
   3  14   8       52.62       44.42      8.18 o 
   4  14   8       34.07       48.20      9.81 o 
   5  14   8       33.78       34.36      9.98 o 
   6  14   8        3.99        7.93      7.29 o 
 -10  15   8       20.72       12.09      8.08 o 
  -9  15   8       87.46      109.20     10.97 o 
  -8  15   8       12.02       21.17      8.02 o 
  -7  15   8        1.82       -4.21      6.52 o 
  -6  15   8       27.28        0.34      6.57 o 
  -5  15   8        7.74        3.86      6.69 o 
  -4  15   8        0.39        6.11      6.70 o 
  -3  15   8        1.44       -2.49      5.78 o 
  -2  15   8       54.20       48.24      9.29 o 
  -1  15   8        0.70       -1.19     13.08 o 
   0  15   8        0.15       -2.12      5.87 o 
   1  15   8        1.07       -0.60      6.12 o 
   2  15   8       60.85       71.58     15.14 o 
   3  15   8        3.73        2.30      6.94 o 
   4  15   8       18.71        8.14      7.19 o 
   5  15   8       19.84       38.92      8.51 o 
  -8  16   8       42.37       78.62     15.49 o 
  -7  16   8        4.78       14.60     10.15 o 
  -6  16   8       88.84       94.27     10.58 o 
  -5  16   8       25.45       36.43      8.51 o 
  -4  16   8        0.56        4.15      6.61 o 
  -3  16   8       13.72        9.49      8.60 o 
  -2  16   8        3.59       -1.65      6.68 o 
  -1  16   8        3.26        3.30      6.36 o 
   0  16   8        7.61        6.76      6.56 o 
   1  16   8        2.47       -7.74      7.74 o 
   2  16   8        6.95       13.77     12.05 o 
   3  16   8        6.28        0.69     11.70 o 
  -6  17   8        0.31        5.81      7.93 o 
  -5  17   8       19.38       13.63     15.66 o 
  -4  17   8        0.45       -1.72      6.75 o 
  -3  17   8        0.00       -8.26     11.01 o 
  -2  17   8       26.06       28.91     13.08 o 
  -1  17   8        1.75        3.10     12.05 o 
   0  17   8        3.36        2.75     11.70 o 
   1  17   8        1.38        9.64     12.39 o 
 -17   0   9        0.02        5.34      8.02 o 
 -15   0   9        0.41        3.67      6.93 o 
 -13   0   9       51.44       61.40      8.43 o 
 -11   0   9        0.88        3.71      3.22 o 
  -9   0   9      841.39      826.82     15.25 o 
  -7   0   9       28.69       34.54      3.26 o 
  -5   0   9       48.89       26.64      2.99 o 
  -3   0   9     2588.03     2780.16     33.63 o 
  -1   0   9     1836.34     1848.53     51.94 o 
   1   0   9      571.13      543.17     13.18 o 
   3   0   9       15.59        8.42      3.64 o 
   5   0   9      870.91      851.35     19.74 o 
   7   0   9      334.78      365.14     23.75 o 
   9   0   9       46.10       17.90     11.36 o 
  11   0   9      183.38      151.42     19.62 o 
 -17   1   9       13.10       22.04      6.09 o 
 -16   1   9       63.20       72.98      7.39 o 
 -15   1   9      101.59      109.17      8.15 o 
 -14   1   9       16.50       23.81      5.19 o 
 -13   1   9       45.01       50.48      8.21 o 
 -12   1   9       18.79       19.40      3.36 o 
 -11   1   9      101.79      101.62      4.00 o 
 -10   1   9      120.49      108.53      3.68 o 
  -9   1   9      449.96      434.57      7.13 o 
  -8   1   9       11.92        7.99      1.75 o 
  -7   1   9       81.13       87.58      2.88 o 
  -6   1   9        0.36       -0.66      1.44 o 
  -5   1   9      117.71      113.56      3.10 o 
  -4   1   9       58.38       57.38      2.29 o 
  -3   1   9     1620.58     1538.71     16.39 o 
  -2   1   9        9.66        7.19      1.90 o 
  -1   1   9     2912.10     3020.06     33.86 o 
   0   1   9      182.31      177.23      4.95 o 
   1   1   9      839.81      839.10     13.60 o 
   2   1   9      590.69      600.67     11.11 o 
   3   1   9        8.62        6.79      2.36 o 
   4   1   9       39.78       29.55      3.66 o 
   5   1   9     1061.83     1038.09     19.44 o 
   6   1   9      325.34      332.63     10.61 o 
   7   1   9       45.81       63.34     15.49 o 
   8   1   9        5.18        1.38      6.81 o 
   9   1   9      167.26      164.81     18.24 o 
  10   1   9       10.37       -3.40      7.53 o 
  11   1   9       96.23      129.18     16.52 o 
 -17   2   9        7.65        9.97      5.87 o 
 -16   2   9       13.17       19.40      6.09 o 
 -15   2   9        5.73        7.86      5.18 o 
 -14   2   9       20.18       25.36      5.09 o 
 -13   2   9        3.24        4.16      3.15 o 
 -12   2   9        2.35       -2.69      2.69 o 
 -11   2   9       19.10       20.29      2.84 o 
 -10   2   9     1391.75     1380.87     15.17 o 
  -9   2   9       19.94       22.39      2.31 o 
  -8   2   9      117.94      119.14      3.66 o 
  -7   2   9     1134.04     1107.59     12.04 o 
  -6   2   9      406.22      391.49      6.34 o 
  -5   2   9      816.93      840.45     10.30 o 
  -4   2   9      322.47      354.51      5.81 o 
  -3   2   9      185.30      191.96      4.22 o 
  -2   2   9      517.43      475.60      7.46 o 
  -1   2   9      622.76      624.84      9.17 o 
   0   2   9     1186.46     1195.27     17.26 o 
   1   2   9      320.59      327.70      8.20 o 
   2   2   9      540.52      530.72      9.87 o 
   3   2   9      193.96      186.72      5.71 o 
   4   2   9        9.44       10.90      3.00 o 
   5   2   9      159.97      149.24      6.08 o 
   6   2   9      580.88      580.09     14.80 o 
   7   2   9       55.23       38.14     14.80 o 
   8   2   9       83.52       78.32     10.84 o 
   9   2   9        0.24       -4.59     11.70 o 
  10   2   9        8.03        4.41     10.45 o 
  11   2   9      184.45      200.46     12.70 o 
 -17   3   9        1.75      -11.01     11.01 o 
 -16   3   9      106.48      124.52     11.38 o 
 -15   3   9       57.42       62.25      6.73 o 
 -14   3   9        9.84        0.52      3.55 o 
 -13   3   9        1.23       -2.74      3.00 o 
 -12   3   9      153.27      137.53      5.46 o 
 -11   3   9       17.77       12.11      2.95 o 
 -10   3   9      254.24      237.00      5.26 o 
  -9   3   9       24.27       17.89      2.26 o 
  -8   3   9       27.66       26.40      2.32 o 
  -7   3   9      600.57      561.57      7.76 o 
  -6   3   9      953.76      929.47     11.98 o 
  -5   3   9      796.24      741.91     10.04 o 
  -4   3   9        9.92       13.31      1.80 o 
  -3   3   9       90.10       76.52      3.14 o 
  -2   3   9       11.14        8.06      1.63 o 
  -1   3   9        7.17        6.06      1.80 o 
   0   3   9       22.83       24.82      2.12 o 
   1   3   9      103.90      122.58      4.56 o 
   2   3   9        4.71        5.10      2.13 o 
   3   3   9      484.00      499.15      8.58 o 
   4   3   9       69.29       73.41      3.52 o 
   5   3   9       79.27       61.22      4.64 o 
   6   3   9      385.03      360.99     10.15 o 
   7   3   9      179.83      158.08      9.19 o 
   8   3   9       97.24       88.57      7.94 o 
   9   3   9      295.93      294.64     13.15 o 
  10   3   9        1.35       -2.63      6.44 o 
  11   3   9       12.25       15.21      7.14 o 
 -16   4   9        0.24        4.18      5.49 o 
 -15   4   9       24.97       23.41      5.70 o 
 -14   4   9        2.27       -2.84      3.35 o 
 -13   4   9       23.73       25.02      3.78 o 
 -12   4   9      227.11      216.62      6.69 o 
 -11   4   9        3.33       -1.66      2.48 o 
 -10   4   9       67.77       54.14      3.59 o 
  -9   4   9      300.89      297.78      5.51 o 
  -8   4   9      280.39      262.88      4.98 o 
  -7   4   9      532.95      555.43      7.32 o 
  -6   4   9       58.20       48.28      2.04 o 
  -5   4   9        0.46       -1.55      1.55 o 
  -4   4   9      813.11      792.16     10.53 o 
  -3   4   9       45.21       53.05      2.61 o 
  -2   4   9      136.43      147.41      3.70 o 
  -1   4   9      236.35      207.53      4.45 o 
   0   4   9      216.43      200.34      4.74 o 
   1   4   9      145.89      134.08      4.05 o 
   2   4   9      113.98      116.94      4.06 o 
   3   4   9      888.05      870.02     12.20 o 
   4   4   9        0.07       -0.44      2.36 o 
   5   4   9       84.54       90.11      4.56 o 
   6   4   9      159.09      143.23      6.92 o 
   7   4   9        0.90        3.29      5.09 o 
   8   4   9      298.93      294.12     14.39 o 
   9   4   9       89.32       81.20     10.54 o 
  10   4   9        1.16       -5.89      5.89 o 
  11   4   9       74.56       95.43     10.85 o 
 -16   5   9       28.53       28.40      6.54 o 
 -15   5   9        8.40       18.81      5.64 o 
 -14   5   9       58.84       69.08      7.62 o 
 -13   5   9       92.63       89.19      5.24 o 
 -12   5   9       57.26       59.53      4.74 o 
 -11   5   9        0.23       -2.55      2.55 o 
 -10   5   9      426.50      425.85      8.32 o 
  -9   5   9      879.04      868.36     11.90 o 
  -8   5   9      198.63      200.32      4.31 o 
  -7   5   9       24.30       31.60      2.12 o 
  -6   5   9      504.21      478.72      6.43 o 
  -5   5   9      437.31      431.73      7.14 o 
  -4   5   9     1253.12     1197.71     14.35 o 
  -3   5   9      754.26      749.09     10.11 o 
  -2   5   9     2459.97     2418.70     23.92 o 
  -1   5   9      669.51      632.90      8.46 o 
   0   5   9       21.94       26.80      2.33 o 
   1   5   9      336.50      351.40      6.44 o 
   2   5   9     1136.31     1148.34     14.47 o 
   3   5   9       11.72        7.79      2.32 o 
   4   5   9       89.38      101.65      4.25 o 
   5   5   9      147.87      138.20      8.31 o 
   6   5   9       45.21       57.46      4.60 o 
   7   5   9       17.92       12.42      4.12 o 
   8   5   9        5.05        2.57      5.41 o 
   9   5   9      102.63       91.54      8.60 o 
  10   5   9        1.31        2.76      6.01 o 
  11   5   9        9.63        7.02     10.25 o 
 -16   6   9       10.59        8.62     18.41 o 
 -15   6   9       42.62       49.74     17.21 o 
 -14   6   9        2.21       -0.16      6.36 o 
 -13   6   9      263.42      272.33      8.87 o 
 -12   6   9        3.75        3.33      3.03 o 
 -11   6   9        2.13        3.38      2.68 o 
 -10   6   9        1.14        2.92      2.43 o 
  -9   6   9        9.16       12.09      3.23 o 
  -8   6   9       18.25       27.64      2.15 o 
  -7   6   9       90.57       87.35      2.92 o 
  -6   6   9     1173.76     1158.50     12.16 o 
  -5   6   9     2100.39     2137.19     21.42 o 
  -4   6   9      349.59      347.72      6.07 o 
  -3   6   9      215.57      207.26      4.64 o 
  -2   6   9      252.37      244.50      5.14 o 
  -1   6   9       48.63       59.43      2.64 o 
   0   6   9       44.62       40.50      2.61 o 
   1   6   9      273.50      274.15      7.10 o 
   2   6   9       14.94       15.36      2.35 o 
   3   6   9     1012.98      916.44     14.89 o 
   4   6   9        2.33       -2.38      2.39 o 
   5   6   9      734.99      682.61     11.92 o 
   6   6   9       36.15       49.72      4.48 o 
   7   6   9        2.20        2.70      4.00 o 
   8   6   9       75.21       82.46      7.97 o 
   9   6   9       22.34       21.50      6.48 o 
  10   6   9        9.57        3.28      6.40 o 
 -16   7   9        6.85        3.10     12.39 o 
 -15   7   9       14.33        0.28      7.25 o 
 -14   7   9       12.25       12.29      6.86 o 
 -13   7   9       28.31       30.46      7.19 o 
 -12   7   9       63.75       65.73      4.32 o 
 -11   7   9        7.10        7.07      2.50 o 
 -10   7   9       71.24       74.45      3.61 o 
  -9   7   9        0.07       -0.46      1.85 o 
  -8   7   9      317.86      335.81      9.34 o 
  -7   7   9        4.78        1.30      2.73 o 
  -6   7   9      117.33      111.65      4.98 o 
  -5   7   9        9.60        8.54      2.94 o 
  -4   7   9        0.27        0.09      2.03 o 
  -3   7   9      167.91      171.72      5.03 o 
  -2   7   9      100.92       94.63      3.13 o 
  -1   7   9      825.89      794.51      9.97 o 
   0   7   9     2404.90     2299.94     26.86 o 
   1   7   9      160.54      161.65      4.70 o 
   2   7   9      463.72      462.06      8.74 o 
   3   7   9        6.52        3.19      2.36 o 
   4   7   9       18.85       12.99      2.82 o 
   5   7   9      256.54      267.93      7.28 o 
   6   7   9        7.76       10.23      3.71 o 
   7   7   9       34.42       24.02      4.16 o 
   8   7   9        4.70        1.85      5.49 o 
   9   7   9       21.37       23.55      6.74 o 
  10   7   9       37.20       36.35      7.64 o 
 -15   8   9       33.31       33.71      8.18 o 
 -14   8   9       43.11       46.63     12.05 o 
 -13   8   9      195.03      212.43     10.34 o 
 -12   8   9      129.47      114.11      7.51 o 
 -11   8   9       20.09       24.68      4.81 o 
 -10   8   9       15.74       11.59      4.16 o 
  -9   8   9      110.15      129.61      8.24 o 
  -8   8   9      111.29      114.08      7.34 o 
  -7   8   9      135.60      126.66     11.28 o 
  -6   8   9       98.80      103.68      6.79 o 
  -5   8   9       35.10       26.00      3.13 o 
  -4   8   9       20.52       11.77      2.91 o 
  -3   8   9      954.57      923.24     14.73 o 
  -2   8   9        0.37       -2.51      2.51 o 
  -1   8   9       53.82       50.51      3.61 o 
   0   8   9      682.50      698.71     12.54 o 
   1   8   9      141.40      156.40      5.73 o 
   2   8   9        7.82        7.92      2.63 o 
   3   8   9       21.09       19.45      2.97 o 
   4   8   9        0.76       -0.55      2.69 o 
   5   8   9      177.38      176.00      6.85 o 
   6   8   9      248.90      228.72      9.05 o 
   7   8   9        4.57       -1.24      4.16 o 
   8   8   9        1.54        5.16      5.48 o 
   9   8   9       14.73       14.02      6.58 o 
  10   8   9       47.35       60.19     10.04 o 
 -15   9   9       21.98       20.84      8.75 o 
 -14   9   9       12.18       19.91      9.06 o 
 -13   9   9       22.76       33.44      8.72 o 
 -12   9   9        2.41       -1.24      6.31 o 
 -11   9   9        1.70       12.09      7.06 o 
 -10   9   9        7.34       18.71      7.04 o 
  -9   9   9      395.28      358.75     15.44 o 
  -8   9   9       86.47       77.78      6.61 o 
  -7   9   9      301.50      296.49     11.12 o 
  -6   9   9        0.07       -3.23      3.65 o 
  -5   9   9       48.35       43.14      5.16 o 
  -4   9   9       25.65       25.84      4.55 o 
  -3   9   9      105.52      106.45      5.19 o 
  -2   9   9      134.84      121.94      5.49 o 
  -1   9   9       53.61       56.78      4.77 o 
   0   9   9      252.23      236.47      9.51 o 
   1   9   9        5.32        0.16      3.74 o 
   2   9   9      106.23      123.27      7.45 o 
   3   9   9      825.19      814.07     19.20 o 
   4   9   9        0.29       -4.02      4.02 o 
   5   9   9        1.52        5.95      4.75 o 
   6   9   9      172.49      188.78      9.59 o 
   7   9   9        2.61        3.15      5.18 o 
   8   9   9       13.28       16.20      7.44 o 
   9   9   9       14.79       30.29      8.62 o 
 -14  10   9        5.53       -0.52      8.03 o 
 -13  10   9       47.01       63.34      8.13 o 
 -12  10   9        8.14       19.80      7.01 o 
 -11  10   9       11.17       14.57      5.89 o 
 -10  10   9       40.51       37.94      6.35 o 
  -9  10   9       45.22       55.63     12.38 o 
  -8  10   9        5.04        9.88      4.26 o 
  -7  10   9      172.74      171.26      8.74 o 
  -6  10   9        0.21       -0.20      3.64 o 
  -5  10   9      635.12      606.12     13.77 o 
  -4  10   9      258.51      249.90      8.74 o 
  -3  10   9       10.06        3.53      3.37 o 
  -2  10   9       13.73        8.51      3.42 o 
  -1  10   9        1.00       -3.22      3.22 o 
   0  10   9       42.47       58.88      5.81 o 
   1  10   9       21.36        7.81      4.34 o 
   2  10   9      139.51      118.65      7.41 o 
   3  10   9      133.93      127.41      7.86 o 
   4  10   9        0.47       -2.64      4.38 o 
   5  10   9       14.88       17.63      5.40 o 
   6  10   9      269.27      289.52     14.84 o 
   7  10   9       26.22       35.11      7.93 o 
   8  10   9        9.82       17.55      7.78 o 
   9  10   9       14.91        4.02      9.12 o 
 -13  11   9        7.47       12.75      6.82 o 
 -12  11   9        9.47        7.16      6.04 o 
 -11  11   9        6.23        0.26      5.73 o 
 -10  11   9       28.27       20.03      6.01 o 
  -9  11   9        0.44       -4.71      4.71 o 
  -8  11   9      115.35       99.76      8.07 o 
  -7  11   9        6.98        6.65      4.45 o 
  -6  11   9       76.60       77.46      5.71 o 
  -5  11   9       65.05       65.07      5.35 o 
  -4  11   9       68.04       67.65      8.44 o 
  -3  11   9       44.93       42.17      4.78 o 
  -2  11   9       18.21       29.44      4.45 o 
  -1  11   9       13.89       12.53      3.87 o 
   0  11   9       69.34       80.20      6.47 o 
   1  11   9       16.34       10.66      4.50 o 
   2  11   9      131.88      114.47      9.95 o 
   3  11   9       52.04       37.56      5.82 o 
   4  11   9       40.81       53.73      8.53 o 
   5  11   9       37.95       51.99      6.51 o 
   6  11   9       18.75       18.25      7.42 o 
   7  11   9       81.68       79.83      9.61 o 
   8  11   9        1.67       -9.98      9.98 o 
 -13  12   9        0.10       -2.10      6.34 o 
 -12  12   9       65.95       90.12      8.94 o 
 -11  12   9       14.64       14.29      6.16 o 
 -10  12   9       24.66       11.84      6.00 o 
  -9  12   9      186.51      193.69     13.86 o 
  -8  12   9      113.79      120.23     11.57 o 
  -7  12   9       24.17       27.67      5.95 o 
  -6  12   9        1.12        4.43      3.99 o 
  -5  12   9       11.45        9.73      4.10 o 
  -4  12   9      295.27      308.71     10.08 o 
  -3  12   9      102.02       82.03      9.62 o 
  -2  12   9       32.13       29.35      4.57 o 
  -1  12   9       97.85       93.00      5.99 o 
   0  12   9      201.68      209.59     16.39 o 
   1  12   9       21.30       28.44      6.19 o 
   2  12   9       59.32       64.01      6.41 o 
   3  12   9        4.25        2.64      5.41 o 
   4  12   9       67.81       73.15      7.26 o 
   5  12   9       27.81       21.84      5.93 o 
   6  12   9       65.13       92.77     10.21 o 
   7  12   9        0.25        3.21      7.25 o 
 -12  13   9        6.21        1.60      6.29 o 
 -11  13   9        1.07       -3.94      5.87 o 
 -10  13   9       30.22       30.58      7.19 o 
  -9  13   9       43.53       38.58      7.08 o 
  -8  13   9       90.97       78.51      8.11 o 
  -7  13   9      154.70      156.05      7.94 o 
  -6  13   9       11.30        8.54      4.34 o 
  -5  13   9        8.33        6.65      4.13 o 
  -4  13   9       29.25       24.69      4.75 o 
  -3  13   9        0.07        3.14      4.04 o 
  -2  13   9       56.02       51.90      8.39 o 
  -1  13   9        0.48       -3.57      3.57 o 
   0  13   9        0.15       -0.73      4.20 o 
   1  13   9       38.19       57.37      6.33 o 
   2  13   9      220.30      200.13      9.74 o 
   3  13   9       35.50       32.62      5.97 o 
   4  13   9       14.76       30.25      7.93 o 
   5  13   9       83.39       74.38     20.82 o 
   6  13   9        0.01       -6.71      6.71 o 
 -11  14   9        0.01       -6.93      6.93 o 
 -10  14   9        0.34       -3.67      7.29 o 
  -9  14   9       22.38       16.61      8.15 o 
  -8  14   9       31.18       39.05      8.57 o 
  -7  14   9        4.94       -0.22      5.05 o 
  -6  14   9       15.37       17.78      5.59 o 
  -5  14   9       10.87       11.36      5.11 o 
  -4  14   9       29.23       22.21      5.39 o 
  -3  14   9        0.41       -2.96      4.25 o 
  -2  14   9       41.04       55.17      6.20 o 
  -1  14   9        6.75        6.04      4.53 o 
   0  14   9       65.59       74.18      9.25 o 
   1  14   9       71.97       56.95      8.76 o 
   2  14   9        0.84        0.63      6.69 o 
   3  14   9      161.66      162.30     12.14 o 
   4  14   9      102.01      112.22     11.12 o 
   5  14   9        8.83       16.17      7.93 o 
  -9  15   9       66.90       83.51     27.36 o 
  -8  15   9        1.25        4.63      8.26 o 
  -7  15   9       14.41        5.39      7.35 o 
  -6  15   9       64.11       73.80     18.41 o 
  -5  15   9       33.48       42.15      9.25 o 
  -4  15   9       42.41       38.43      8.27 o 
  -3  15   9        0.41       -5.88      6.17 o 
  -2  15   9       17.27       26.61      8.78 o 
  -1  15   9       31.85       32.29     10.67 o 
   0  15   9       15.76       11.07      7.01 o 
   1  15   9        4.65       -1.84     10.84 o 
   2  15   9       32.11       39.19      8.68 o 
   3  15   9        0.48        2.04      7.15 o 
   4  15   9        2.43        4.36      7.40 o 
  -8  16   9        0.64       -4.25     11.53 o 
  -7  16   9       25.89       13.72      8.26 o 
  -6  16   9        0.13        8.84      8.27 o 
  -5  16   9       72.22       95.96     11.08 o 
  -4  16   9        1.89        7.08      6.78 o 
  -3  16   9        8.43        1.89      6.88 o 
  -2  16   9        5.34        3.24      7.43 o 
  -1  16   9       36.42       24.99      7.52 o 
   0  16   9        0.18       -0.56      6.49 o 
   1  16   9       16.62       13.85      7.68 o 
   2  16   9       24.95       23.17      8.27 o 
  -5  17   9       20.80       22.37     10.32 o 
  -4  17   9       30.37       42.15      8.76 o 
  -3  17   9        0.24        0.00      7.44 o 
  -2  17   9       67.38       78.81     16.86 o 
  -1  17   9        5.41       15.49     12.73 o 
 -16   0  10       46.75       65.48      9.72 o 
 -14   0  10       29.07       36.88      7.92 o 
 -12   0  10        0.58       11.71      4.75 o 
 -10   0  10        9.23       -0.66      3.01 o 
  -8   0  10     1498.71     1419.19     22.97 o 
  -6   0  10       31.48       41.13      3.78 o 
  -4   0  10        0.07        3.43      2.63 o 
  -2   0  10     1305.29     1275.32     23.64 o 
   0   0  10      156.06      130.31      6.48 o 
   2   0  10        0.79        0.55      3.22 o 
   4   0  10       93.92      103.52      8.64 o 
   6   0  10        0.55        0.69      9.29 o 
   8   0  10      173.67      189.97     19.27 o 
  10   0  10       64.89       85.69     16.86 o 
 -17   1  10       17.84       38.18      8.20 o 
 -16   1  10        1.64        4.09      6.07 o 
 -15   1  10       43.68       40.84      5.83 o 
 -14   1  10       17.88       15.25      4.67 o 
 -13   1  10      104.77      102.76      6.51 o 
 -12   1  10      305.01      330.31      8.16 o 
 -11   1  10       88.87       90.94      4.17 o 
 -10   1  10       52.59       53.69      3.21 o 
  -9   1  10       22.51       24.65      2.72 o 
  -8   1  10      586.83      577.65      8.72 o 
  -7   1  10       73.80       74.08      3.13 o 
  -6   1  10      679.72      670.51      9.20 o 
  -5   1  10        8.79        4.15      2.21 o 
  -4   1  10       83.57       73.11      2.69 o 
  -3   1  10      679.05      692.14      9.29 o 
  -2   1  10       43.86       47.39      3.06 o 
  -1   1  10      209.44      229.61      5.71 o 
   0   1  10       21.58       19.10      2.50 o 
   1   1  10       42.46       44.78      3.29 o 
   2   1  10      723.69      623.67     10.81 o 
   3   1  10        0.05       -2.28      2.28 o 
   4   1  10      259.90      256.82     10.58 o 
   5   1  10       31.13       20.99      9.29 o 
   6   1  10      224.09      214.19     20.13 o 
   7   1  10       16.29       10.84      6.81 o 
   8   1  10      114.20      129.05     11.44 o 
   9   1  10        0.84       -0.42      7.66 o 
  10   1  10      124.25      117.65     19.27 o 
  11   1  10        0.10       -2.58      8.52 o 
 -16   2  10        8.28       14.63      9.81 o 
 -15   2  10       10.13       21.33      5.45 o 
 -14   2  10       44.90       51.88      5.87 o 
 -13   2  10        1.05        0.56      2.97 o 
 -12   2  10       85.08       97.77      6.76 o 
 -11   2  10      227.23      254.28      7.28 o 
 -10   2  10      268.29      260.27      5.89 o 
  -9   2  10       77.75       76.14      3.61 o 
  -8   2  10        4.57        3.54      1.83 o 
  -7   2  10      502.55      480.96      7.59 o 
  -6   2  10        2.01        3.52      1.81 o 
  -5   2  10      173.35      169.24      4.26 o 
  -4   2  10      515.67      527.28      7.76 o 
  -3   2  10       19.25       21.36      2.26 o 
  -2   2  10      127.80      124.68      4.01 o 
  -1   2  10      164.87      168.65      4.10 o 
   0   2  10        7.76        2.74      1.96 o 
   1   2  10       47.50       37.87      4.13 o 
   2   2  10      669.59      657.69     12.21 o 
   3   2  10      119.54      138.55      5.26 o 
   4   2  10       26.57       28.53      5.00 o 
   5   2  10        1.10       -1.17      3.65 o 
   6   2  10       36.62       66.61      8.75 o 
   7   2  10      314.71      336.37     16.30 o 
   8   2  10        9.64        9.51      7.29 o 
   9   2  10       94.47       98.30     11.44 o 
  10   2  10       42.09       21.97      7.94 o 
  11   2  10        2.50      -11.01     11.01 o 
 -16   3  10      136.32      138.62     13.77 o 
 -15   3  10        0.53        3.07      4.78 o 
 -14   3  10      195.81      221.02      8.38 o 
 -13   3  10        4.15        5.07      3.28 o 
 -12   3  10        0.05        1.83      3.41 o 
 -11   3  10       26.37       30.23      3.44 o 
 -10   3  10      434.54      441.96      9.32 o 
  -9   3  10       35.96       38.02      2.42 o 
  -8   3  10     1343.95     1279.11     13.86 o 
  -7   3  10      108.05      101.90      3.56 o 
  -6   3  10        0.07       -1.89      1.89 o 
  -5   3  10      117.55      119.19      4.50 o 
  -4   3  10      231.35      216.34      5.49 o 
  -3   3  10       70.79       69.77      3.51 o 
  -2   3  10       50.60       56.25      3.20 o 
  -1   3  10      193.92      206.60      5.44 o 
   0   3  10       36.81       38.49      2.51 o 
   1   3  10       60.58       63.92      3.23 o 
   2   3  10       74.32       78.72      3.98 o 
   3   3  10       47.46       47.59      3.36 o 
   4   3  10      206.90      232.72      7.26 o 
   5   3  10      111.35       97.09      5.39 o 
   6   3  10        7.42        4.10      3.87 o 
   7   3  10        0.50        1.45      5.22 o 
   8   3  10      352.28      359.37     16.28 o 
   9   3  10        0.03       -5.89      5.89 o 
  10   3  10       10.57       25.28     11.07 o 
 -16   4  10        8.06       11.36      6.64 o 
 -15   4  10        2.20       -5.65      5.65 o 
 -14   4  10      161.94      178.10      8.16 o 
 -13   4  10        4.90        5.11      3.57 o 
 -12   4  10        5.91        0.52      3.14 o 
 -11   4  10      146.52      126.80      5.14 o 
 -10   4  10      902.35      843.58     11.98 o 
  -9   4  10      180.60      172.07      6.40 o 
  -8   4  10       10.42       12.38      1.91 o 
  -7   4  10       44.01       43.53      2.20 o 
  -6   4  10       14.02       15.24      2.17 o 
  -5   4  10      408.08      423.68      6.85 o 
  -4   4  10       22.74       16.80      2.24 o 
  -3   4  10        5.29        2.30      1.93 o 
  -2   4  10      471.68      436.73      6.91 o 
  -1   4  10      199.98      220.86      5.67 o 
   0   4  10      235.96      225.31      4.97 o 
   1   4  10      348.82      354.15      6.77 o 
   2   4  10      662.66      636.54      9.94 o 
   3   4  10       13.62       24.62      3.15 o 
   4   4  10        0.03       -2.13      3.03 o 
   5   4  10      179.82      163.45      6.53 o 
   6   4  10      178.15      202.93      8.17 o 
   7   4  10       36.93       29.26      7.22 o 
   8   4  10        8.81        4.02      6.09 o 
   9   4  10        0.64       -3.57      6.02 o 
  10   4  10        2.48       12.00      6.84 o 
 -16   5  10        0.09       -2.74      7.29 o 
 -15   5  10      118.46      112.52     11.31 o 
 -14   5  10       13.68       14.26      8.60 o 
 -13   5  10      155.87      152.48      7.07 o 
 -12   5  10        5.36        4.53      2.95 o 
 -11   5  10       70.88       77.05      4.31 o 
 -10   5  10        5.02        6.59      2.47 o 
  -9   5  10        2.04        1.25      2.03 o 
  -8   5  10      160.82      178.62      3.90 o 
  -7   5  10        0.13       -0.04      1.35 o 
  -6   5  10       85.90       88.49      3.23 o 
  -5   5  10       33.09       36.04      2.66 o 
  -4   5  10      747.00      753.31     10.55 o 
  -3   5  10       32.47       36.20      2.64 o 
  -2   5  10      190.13      196.41      4.62 o 
  -1   5  10       80.28       83.80      3.51 o 
   0   5  10       20.71       19.61      2.70 o 
   1   5  10      409.33      428.22      7.44 o 
   2   5  10      197.62      193.82      5.64 o 
   3   5  10      208.27      215.44      5.72 o 
   4   5  10        0.04       -1.49      3.05 o 
   5   5  10       29.45       28.06      3.88 o 
   6   5  10       16.52       12.92      4.36 o 
   7   5  10       28.48       25.04      6.07 o 
   8   5  10      211.19      191.75     10.80 o 
   9   5  10       11.86        9.70      6.48 o 
  10   5  10        1.65       -3.75      6.41 o 
 -16   6  10       49.30       48.77      9.76 o 
 -15   6  10        2.89       -1.14      6.94 o 
 -14   6  10       11.69       -4.62      6.37 o 
 -13   6  10        5.17        2.08      5.16 o 
 -12   6  10       50.15       50.36      4.08 o 
 -11   6  10      161.70      157.80      5.82 o 
 -10   6  10      137.46      138.76      5.15 o 
  -9   6  10      103.87      104.52      4.07 o 
  -8   6  10       20.50       21.22      2.39 o 
  -7   6  10       59.80       54.02      2.54 o 
  -6   6  10      181.94      181.94      4.17 o 
  -5   6  10       64.14       59.50      3.87 o 
  -4   6  10     1103.06     1033.17     13.15 o 
  -3   6  10        7.74       -1.91      2.48 o 
  -2   6  10     1121.07     1015.13     13.14 o 
  -1   6  10      190.10      176.72      4.95 o 
   0   6  10     1212.16     1204.54     16.40 o 
   1   6  10       19.59       21.90      3.18 o 
   2   6  10      278.07      304.59      6.47 o 
   3   6  10        6.24        4.63      2.48 o 
   4   6  10      811.45      809.61     14.35 o 
   5   6  10       39.82       47.42      4.47 o 
   6   6  10        0.02        1.46      3.53 o 
   7   6  10       13.05        9.71      5.29 o 
   8   6  10       36.70       45.56      7.37 o 
   9   6  10       65.51       82.31      8.77 o 
  10   6  10        0.95       -4.66      7.50 o 
 -15   7  10        1.38       -2.96      5.98 o 
 -14   7  10       24.59       29.72      6.67 o 
 -13   7  10        0.76       -1.88      4.75 o 
 -12   7  10        0.93        3.10      6.33 o 
 -11   7  10       16.06       12.56      2.71 o 
 -10   7  10       10.64       10.20      2.39 o 
  -9   7  10      118.87      136.30      5.72 o 
  -8   7  10        0.01       -1.73      2.34 o 
  -7   7  10      187.43      200.69      7.35 o 
  -6   7  10       18.13       16.35      3.51 o 
  -5   7  10      177.82      185.34      6.35 o 
  -4   7  10      356.17      340.52      8.30 o 
  -3   7  10      106.26       99.01      3.33 o 
  -2   7  10      139.30      121.65      4.19 o 
  -1   7  10      609.70      570.03      8.93 o 
   0   7  10      199.41      198.95      6.02 o 
   1   7  10       73.56       70.81      3.83 o 
   2   7  10        8.66       12.42      2.86 o 
   3   7  10      226.47      253.76      6.80 o 
   4   7  10        1.65       -3.37      4.03 o 
   5   7  10       28.23       33.80      4.23 o 
   6   7  10        0.23       -3.03      3.40 o 
   7   7  10        8.44       11.92      5.68 o 
   8   7  10       67.01       61.17      7.67 o 
   9   7  10       50.59       61.57      8.20 o 
 -15   8  10        8.61        8.69      8.42 o 
 -14   8  10       12.99       20.65      6.10 o 
 -13   8  10        6.76        6.19      5.06 o 
 -12   8  10       19.10       10.01      5.52 o 
 -11   8  10        0.05       -4.04      4.04 o 
 -10   8  10       99.52      100.40      7.28 o 
  -9   8  10        1.22        6.25      4.61 o 
  -8   8  10      115.86      104.82      9.24 o 
  -7   8  10      379.62      378.20     15.66 o 
  -6   8  10       16.28        4.22      4.15 o 
  -5   8  10      635.01      618.84     16.01 o 
  -4   8  10      192.72      209.96     10.96 o 
  -3   8  10       55.18       49.49      5.40 o 
  -2   8  10      390.24      361.24      9.48 o 
  -1   8  10      245.08      236.44      7.17 o 
   0   8  10      200.91      189.56      5.87 o 
   1   8  10       15.41        6.81      2.83 o 
   2   8  10        0.08       -2.07      2.68 o 
   3   8  10        4.19        6.35      4.08 o 
   4   8  10       23.42       19.16      4.21 o 
   5   8  10      143.78      187.00      7.09 o 
   6   8  10       32.63       30.27      5.09 o 
   7   8  10       12.53       19.61      5.70 o 
   8   8  10       12.00       -2.98     16.35 o 
   9   8  10       18.89       15.31     11.01 o 
 -14   9  10      104.37      128.00     24.61 o 
 -13   9  10       55.09       49.29      9.61 o 
 -12   9  10       56.13       47.30      8.99 o 
 -11   9  10       41.03       48.68      8.64 o 
 -10   9  10       53.36       53.67      8.26 o 
  -9   9  10       22.47        7.91      6.42 o 
  -8   9  10        0.14        9.49      6.31 o 
  -7   9  10        8.02       13.66      4.80 o 
  -6   9  10        0.13       -0.41      4.37 o 
  -5   9  10       43.62       54.75      5.90 o 
  -4   9  10      302.00      296.53     10.98 o 
  -3   9  10       50.61       47.56      5.51 o 
  -2   9  10        2.91        3.67      3.57 o 
  -1   9  10      237.24      235.50      8.58 o 
   0   9  10       41.04       38.82      5.27 o 
   1   9  10       16.02        5.00      4.34 o 
   2   9  10        1.96       -2.40      4.15 o 
   3   9  10      115.55      141.67      8.27 o 
   4   9  10       56.98       58.40      9.64 o 
   5   9  10      104.80      123.85     10.22 o 
   6   9  10        9.78        6.79      5.43 o 
   7   9  10       55.93       75.23      7.58 o 
   8   9  10       28.69       44.34      8.86 o 
 -14  10  10       63.24       95.40      9.52 o 
 -13  10  10       55.53       67.07      8.66 o 
 -12  10  10      190.32      187.43     11.18 o 
 -11  10  10       11.53       23.76      8.08 o 
 -10  10  10        1.45       -6.31      6.31 o 
  -9  10  10       36.76       54.80      8.62 o 
  -8  10  10        3.73       -1.55      6.08 o 
  -7  10  10       14.97       22.33      6.71 o 
  -6  10  10        9.50        1.84      4.36 o 
  -5  10  10       50.48       54.06      5.38 o 
  -4  10  10       85.72       92.91      6.09 o 
  -3  10  10        2.48       -3.31      3.31 o 
  -2  10  10       99.86      100.22      6.23 o 
  -1  10  10      155.21      154.09      7.25 o 
   0  10  10       21.00       10.39      4.80 o 
   1  10  10       47.36       59.58      6.31 o 
   2  10  10      144.43      170.68      9.06 o 
   3  10  10       20.50       17.98      5.25 o 
   4  10  10      103.97      123.86     17.21 o 
   5  10  10      297.98      323.27     30.97 o 
   6  10  10        2.33       13.42      8.26 o 
   7  10  10        0.99        0.34      6.86 o 
   8  10  10        2.54        0.34     10.67 o 
 -13  11  10       65.77       78.85      9.05 o 
 -12  11  10        0.15       -5.99      5.99 o 
 -11  11  10       55.66       40.20      9.10 o 
 -10  11  10       31.83       19.58      7.07 o 
  -9  11  10       20.86       26.53      6.35 o 
  -8  11  10        6.32       11.00      5.82 o 
  -7  11  10       34.84       50.07     12.73 o 
  -6  11  10        1.97       -3.78      3.78 o 
  -5  11  10        0.06       -2.15      3.61 o 
  -4  11  10       41.02       32.03      4.93 o 
  -3  11  10        1.15       -2.89      3.73 o 
  -2  11  10       49.58       49.36      5.31 o 
  -1  11  10       33.48       39.07      4.94 o 
   0  11  10       23.68       24.98      5.34 o 
   1  11  10        3.27       -3.67      4.40 o 
   2  11  10       23.52       10.18      5.05 o 
   3  11  10        1.90        1.38      4.96 o 
   4  11  10        2.39        0.85      6.56 o 
   5  11  10        0.04        3.71      8.78 o 
   6  11  10        0.14       -0.02     10.84 o 
   7  11  10       21.61       30.11      8.52 o 
 -12  12  10        0.01        2.42      6.14 o 
 -11  12  10        1.15        5.49      6.13 o 
 -10  12  10        5.84        5.44      6.01 o 
  -9  12  10        0.62        5.04      6.46 o 
  -8  12  10       13.42       26.98      6.22 o 
  -7  12  10       26.56       34.02      6.53 o 
  -6  12  10       38.10       49.95      5.65 o 
  -5  12  10       38.18       45.23      5.19 o 
  -4  12  10       11.56       14.59      4.39 o 
  -3  12  10        0.04        4.35      4.00 o 
  -2  12  10       10.47       10.21      4.20 o 
  -1  12  10        0.37       -3.67      3.84 o 
   0  12  10       67.63       68.43      7.96 o 
   1  12  10       17.97       21.83      5.52 o 
   2  12  10       39.55       36.38      8.41 o 
   3  12  10        3.09       -0.48      5.10 o 
   4  12  10      335.48      357.15     17.03 o 
   5  12  10       51.72       55.06      9.25 o 
   6  12  10       40.40       50.23     15.83 o 
 -11  13  10       29.22       25.54      7.41 o 
 -10  13  10        1.49        6.47      6.27 o 
  -9  13  10        0.71       -3.69      5.56 o 
  -8  13  10        5.34        3.69      5.83 o 
  -7  13  10        4.25        1.45      5.71 o 
  -6  13  10       12.36        4.06      5.62 o 
  -5  13  10        2.73        0.66      4.34 o 
  -4  13  10       14.40       29.64      6.25 o 
  -3  13  10        5.05        0.72      3.88 o 
  -2  13  10        2.40        2.72      3.96 o 
  -1  13  10        3.66       -3.66      3.93 o 
   0  13  10       80.00       86.29      7.45 o 
   1  13  10       28.89       30.41      5.96 o 
   2  13  10       22.19       14.03      7.93 o 
   3  13  10        1.89       12.21      7.66 o 
   4  13  10        1.44       10.60      9.29 o 
   5  13  10       13.55       15.12     11.53 o 
 -10  14  10        5.00        5.16      7.79 o 
  -9  14  10       59.08       65.64     16.00 o 
  -8  14  10       10.94        4.14      8.26 o 
  -7  14  10        3.05       13.84      7.74 o 
  -6  14  10        5.32       22.65      9.12 o 
  -5  14  10       20.68       18.95      5.77 o 
  -4  14  10        1.14       -4.69      4.69 o 
  -3  14  10       43.22       53.14      6.77 o 
  -2  14  10        7.39       11.20      5.25 o 
  -1  14  10       23.45       21.97     19.10 o 
   0  14  10        2.37       -2.10      6.45 o 
   1  14  10       11.12       18.41      7.88 o 
   2  14  10       42.47       42.40      9.10 o 
   3  14  10       92.80      112.33     17.04 o 
   4  14  10       62.57       68.83     10.21 o 
  -9  15  10        4.43        5.01      7.99 o 
  -8  15  10        4.91        3.73      7.91 o 
  -7  15  10       41.23       44.05      9.34 o 
  -6  15  10        6.03        5.48      7.84 o 
  -5  15  10       53.92       75.60     10.66 o 
  -4  15  10        6.63       14.29      7.59 o 
  -3  15  10        2.80       13.58      7.44 o 
  -2  15  10        3.10       -6.31      6.31 o 
  -1  15  10       24.36       23.33      8.43 o 
   0  15  10        2.29        7.87      7.40 o 
   1  15  10      159.38      173.84     24.95 o 
   2  15  10        0.56        4.78     17.90 o 
   3  15  10        2.95       14.11     12.39 o 
  -6  16  10        7.04        8.08      8.51 o 
  -5  16  10        2.59       -4.34      7.84 o 
  -4  16  10        0.81       -1.17      7.32 o 
  -3  16  10        0.16       -1.37      7.44 o 
  -2  16  10       20.87       31.64      8.62 o 
  -1  16  10       28.44       35.83      8.68 o 
   0  16  10        7.86        0.33     12.56 o 
 -15   0  11        0.36        2.13      6.31 o 
 -13   0  11      139.47      147.42     10.33 o 
 -11   0  11       31.80       32.49      5.96 o 
  -9   0  11      539.08      570.96     13.11 o 
  -7   0  11      446.07      450.34     14.06 o 
  -5   0  11      107.53      122.15      5.57 o 
  -3   0  11       56.21       67.58      3.96 o 
  -1   0  11      505.67      441.89     12.19 o 
   1   0  11      469.19      400.45     14.33 o 
   3   0  11      247.54      237.70     12.04 o 
   5   0  11      102.74       65.39     12.39 o 
   7   0  11        0.19       -9.29      9.29 o 
   9   0  11        0.36        7.23     11.36 o 
 -16   1  11       13.44       19.58      6.80 o 
 -15   1  11       19.61       37.35      6.74 o 
 -14   1  11       44.98       51.37      5.76 o 
 -13   1  11      150.39      145.09      9.68 o 
 -12   1  11        0.85       -0.53      3.14 o 
 -11   1  11       81.92       80.89      5.00 o 
 -10   1  11        9.93        6.52      2.56 o 
  -9   1  11     1931.72     1901.70     22.38 o 
  -8   1  11        8.71        3.81      2.27 o 
  -7   1  11      307.34      283.91      5.92 o 
  -6   1  11       81.34       86.63      3.53 o 
  -5   1  11      301.36      274.21      5.13 o 
  -4   1  11      200.87      196.75      4.28 o 
  -3   1  11       78.76       80.68      3.49 o 
  -2   1  11        0.03        0.04      2.12 o 
  -1   1  11        2.29        7.50      2.41 o 
   0   1  11      102.75      100.46      4.36 o 
   1   1  11     2445.14     2363.28     28.82 o 
   2   1  11       37.34       42.93      3.66 o 
   3   1  11      235.54      229.20      9.93 o 
   4   1  11        9.24        6.31      5.96 o 
   5   1  11      879.23      793.91     24.94 o 
   6   1  11       65.20       53.06      8.99 o 
   7   1  11        2.78       -6.45      6.45 o 
   8   1  11       24.25       25.93     11.53 o 
   9   1  11        0.82       -2.04      8.26 o 
  10   1  11       12.74       19.20      9.70 o 
 -16   2  11       28.52       27.22     11.45 o 
 -15   2  11       10.29       13.62      6.01 o 
 -14   2  11       32.80       25.08      5.99 o 
 -13   2  11        1.36        3.32      4.47 o 
 -12   2  11      286.12      294.18      9.69 o 
 -11   2  11      214.08      223.14      6.20 o 
 -10   2  11       10.38       10.89      2.84 o 
  -9   2  11      128.08      125.61      4.58 o 
  -8   2  11        2.75       -1.27      1.98 o 
  -7   2  11       61.24       46.18      2.93 o 
  -6   2  11     1370.27     1348.57     15.58 o 
  -5   2  11       95.64       95.14      4.13 o 
  -4   2  11      252.60      243.16      5.39 o 
  -3   2  11      439.79      418.91      7.58 o 
  -2   2  11      286.82      312.99      7.01 o 
  -1   2  11       67.17       78.03      4.15 o 
   0   2  11       63.20       63.19      4.14 o 
   1   2  11      624.16      643.28     12.30 o 
   2   2  11      103.73       77.73      4.71 o 
   3   2  11       43.27       28.16      6.45 o 
   4   2  11      151.40      118.38     16.86 o 
   5   2  11        0.05       -1.12      5.01 o 
   6   2  11      114.64       87.98     10.10 o 
   7   2  11       17.18       27.51      8.26 o 
   8   2  11        8.33        5.90      7.64 o 
   9   2  11        0.98       -4.34      6.69 o 
  10   2  11       10.10        5.76      7.45 o 
 -16   3  11        2.00       10.31      6.47 o 
 -15   3  11       40.62       39.89      7.06 o 
 -14   3  11       21.81       33.76      6.66 o 
 -13   3  11       60.05       66.36      5.10 o 
 -12   3  11        6.98        4.96      3.35 o 
 -11   3  11       78.65       86.89      5.39 o 
 -10   3  11       12.03       10.04      3.00 o 
  -9   3  11        0.02        1.62      2.50 o 
  -8   3  11       89.38       91.21      3.66 o 
  -7   3  11       75.41       71.78      3.86 o 
  -6   3  11       11.65       10.12      2.16 o 
  -5   3  11      919.43      930.90     12.59 o 
  -4   3  11      120.14      117.52      4.55 o 
  -3   3  11      303.48      317.46      7.72 o 
  -2   3  11      102.09       91.72      4.18 o 
  -1   3  11     1121.61     1123.43     17.25 o 
   0   3  11      246.40      253.96      5.60 o 
   1   3  11      797.90      722.92     10.78 o 
   2   3  11      129.69      122.86      4.92 o 
   3   3  11        3.16       -3.18      3.62 o 
   4   3  11       85.02       79.44      5.79 o 
   5   3  11       48.66       54.07      5.29 o 
   6   3  11        4.74       -3.82      5.30 o 
   7   3  11      183.07      195.10     10.70 o 
   8   3  11       30.61       28.94      7.05 o 
   9   3  11        4.36        4.14      6.54 o 
 -16   4  11       14.94       17.56      8.62 o 
 -15   4  11        0.10       -3.50      7.23 o 
 -14   4  11       28.01       30.09      4.70 o 
 -13   4  11       69.46       70.35      5.14 o 
 -12   4  11        0.42       -3.18      3.18 o 
 -11   4  11      397.92      425.20      9.09 o 
 -10   4  11       75.42       70.36      4.66 o 
  -9   4  11      787.86      821.50     11.91 o 
  -8   4  11      171.94      167.27      7.13 o 
  -7   4  11       90.85       79.81      5.06 o 
  -6   4  11        5.11        3.55      1.96 o 
  -5   4  11     1284.76     1275.56     17.19 o 
  -4   4  11     1322.39     1301.34     16.18 o 
  -3   4  11      216.10      204.21      5.28 o 
  -2   4  11      823.54      785.32     11.33 o 
  -1   4  11        2.10        3.65      2.49 o 
   0   4  11      701.05      689.41     10.08 o 
   1   4  11      737.78      757.15     12.28 o 
   2   4  11       37.53       43.08      3.79 o 
   3   4  11      682.65      655.96     13.87 o 
   4   4  11      180.40      190.21      6.85 o 
   5   4  11      153.33      161.98     11.03 o 
   6   4  11       23.24       25.18      6.27 o 
   7   4  11       99.66      115.74      9.05 o 
   8   4  11        0.05        4.73      5.84 o 
   9   4  11        0.74        7.79      6.77 o 
 -16   5  11       20.87       14.68      8.43 o 
 -15   5  11       39.78       27.56      7.30 o 
 -14   5  11        0.04       -5.46      5.46 o 
 -13   5  11       12.97        8.14      3.70 o 
 -12   5  11        2.67        0.36      3.08 o 
 -11   5  11       17.15       19.00      3.09 o 
 -10   5  11        0.21        0.10      2.47 o 
  -9   5  11       64.99       67.44      3.59 o 
  -8   5  11      209.40      200.59      5.22 o 
  -7   5  11       85.18       79.52      3.53 o 
  -6   5  11      193.61      159.77      4.70 o 
  -5   5  11      251.73      240.11      5.67 o 
  -4   5  11      161.23      146.47      4.73 o 
  -3   5  11      219.41      188.57      5.12 o 
  -2   5  11        4.93        4.06      2.71 o 
  -1   5  11      201.45      191.89      7.36 o 
   0   5  11      265.05      267.47      7.28 o 
   1   5  11        5.06        4.40      2.32 o 
   2   5  11      206.08      202.86      8.69 o 
   3   5  11        3.16        3.06      3.09 o 
   4   5  11        2.00        5.21      3.30 o 
   5   5  11        4.41        2.07      3.52 o 
   6   5  11       59.72       65.57      5.75 o 
   7   5  11      319.62      350.02     13.88 o 
   8   5  11        0.88       12.89      7.43 o 
   9   5  11        2.63        6.25      6.48 o 
 -15   6  11       63.64       84.03     13.80 o 
 -14   6  11        0.11       -5.14      5.14 o 
 -13   6  11       13.69        9.51      5.62 o 
 -12   6  11        8.38        7.60      3.29 o 
 -11   6  11       70.73       74.02      4.34 o 
 -10   6  11       17.07       12.68      2.88 o 
  -9   6  11       93.09       95.75      4.48 o 
  -8   6  11       10.08        9.09      2.42 o 
  -7   6  11      798.95      793.12     13.38 o 
  -6   6  11        1.99        3.31      2.12 o 
  -5   6  11       11.40       10.80      2.40 o 
  -4   6  11        9.68        4.29      2.28 o 
  -3   6  11       53.05       58.90      3.42 o 
  -2   6  11      100.93      100.59      4.26 o 
  -1   6  11      760.58      743.67     17.58 o 
   0   6  11        9.81        3.00      2.70 o 
   1   6  11      527.16      513.73     10.64 o 
   2   6  11        2.34        0.74      2.84 o 
   3   6  11        1.77        1.07      3.03 o 
   4   6  11       83.46       79.23      5.04 o 
   5   6  11       34.79       50.75      4.87 o 
   6   6  11        4.55        7.21      4.61 o 
   7   6  11       69.34       68.48     10.38 o 
   8   6  11        2.66        2.47      6.27 o 
   9   6  11       16.57       16.45     11.13 o 
 -15   7  11       66.72       61.49      8.05 o 
 -14   7  11      187.48      213.21     19.27 o 
 -13   7  11       38.47       37.06      6.36 o 
 -12   7  11      123.21      119.18      9.11 o 
 -11   7  11       59.93       69.72      6.55 o 
 -10   7  11        9.95        9.20      2.48 o 
  -9   7  11       21.02       19.24      2.52 o 
  -8   7  11      175.56      166.76      4.87 o 
  -7   7  11       55.33       64.37      6.74 o 
  -6   7  11        1.19       -0.62      2.33 o 
  -5   7  11       52.59       54.27      3.64 o 
  -4   7  11       59.33       68.81      3.75 o 
  -3   7  11      692.18      655.98     11.61 o 
  -2   7  11       72.58       81.05      5.90 o 
  -1   7  11        0.02       -1.98      3.33 o 
   0   7  11       11.85        4.65      2.72 o 
   1   7  11      158.59      131.46      5.17 o 
   2   7  11       39.11       50.72      5.07 o 
   3   7  11       18.36       20.44      3.56 o 
   4   7  11        9.97        9.37      3.53 o 
   5   7  11       12.76       18.43      5.73 o 
   6   7  11      148.58      156.03      7.99 o 
   7   7  11      223.61      233.73     18.75 o 
   8   7  11        4.89        0.71      8.23 o 
 -15   8  11       69.83       49.56     14.45 o 
 -14   8  11       27.22       27.49      9.72 o 
 -13   8  11        8.32       15.75      8.13 o 
 -12   8  11       89.35       80.81      7.05 o 
 -11   8  11       43.85       46.09      5.76 o 
 -10   8  11      210.98      217.16     11.44 o 
  -9   8  11       10.24        5.12      5.71 o 
  -8   8  11       56.81       36.17      7.42 o 
  -7   8  11        7.89        3.98      5.58 o 
  -6   8  11       26.31       24.47      6.56 o 
  -5   8  11        0.99        0.64      4.50 o 
  -4   8  11      989.56     1001.06     23.43 o 
  -3   8  11      253.52      235.44     11.02 o 
  -2   8  11      168.61      165.43     10.93 o 
  -1   8  11      227.44      207.65      7.40 o 
   0   8  11      117.57       84.18      5.11 o 
   1   8  11        7.74        6.27      3.63 o 
   2   8  11       37.61       32.88      5.05 o 
   3   8  11        1.84       -1.61      3.93 o 
   4   8  11       23.38       19.19      5.20 o 
   5   8  11       31.82       35.92      6.00 o 
   6   8  11        2.86        2.21      5.04 o 
   7   8  11        8.06       23.06     12.73 o 
   8   8  11       10.48       -3.44     11.70 o 
 -14   9  11       70.69       92.54     12.16 o 
 -13   9  11       25.83       16.17      8.48 o 
 -12   9  11        5.53        4.90      7.57 o 
 -11   9  11        0.84       14.43      7.66 o 
 -10   9  11       75.01       69.70     18.07 o 
  -9   9  11      123.89      114.18     18.24 o 
  -8   9  11       38.54       37.57      7.66 o 
  -7   9  11        3.04        7.59      9.98 o 
  -6   9  11        0.69       -4.13      5.47 o 
  -5   9  11        0.95       -1.97      6.10 o 
  -4   9  11        0.20       -0.57      4.07 o 
  -3   9  11        9.20        8.25      4.49 o 
  -2   9  11      237.73      237.37      9.14 o 
  -1   9  11       12.65       11.23      4.78 o 
   0   9  11        2.19        6.08      4.89 o 
   1   9  11        0.64       -3.81      5.71 o 
   2   9  11       39.82       35.34     10.67 o 
   3   9  11       34.78       22.73      7.04 o 
   4   9  11        0.70       -3.51      6.36 o 
   5   9  11        1.87       -9.46      9.46 o 
   6   9  11       14.13       21.59      7.69 o 
   7   9  11      142.80      140.41     18.58 o 
 -13  10  11        1.44       -0.57      7.66 o 
 -12  10  11        6.66        2.48      7.91 o 
 -11  10  11      114.14      113.31     16.86 o 
 -10  10  11       46.93       38.86      8.51 o 
  -9  10  11        0.30       -8.45      9.81 o 
  -8  10  11      243.13      246.08     14.58 o 
  -7  10  11       27.95       39.07      7.78 o 
  -6  10  11      231.96      242.92     14.80 o 
  -5  10  11        2.03       -4.53      5.47 o 
  -4  10  11        2.11       -0.41      3.80 o 
  -3  10  11       85.36       79.78      6.03 o 
  -2  10  11       48.97       53.08      5.52 o 
  -1  10  11        0.35        3.12      4.54 o 
   0  10  11      182.33      189.10      9.72 o 
   1  10  11       26.03       19.44      9.98 o 
   2  10  11        4.87        6.23      8.60 o 
   3  10  11        5.69       -1.40      6.36 o 
   4  10  11       32.96       34.61      8.15 o 
   5  10  11        1.22       -2.75      6.76 o 
   6  10  11        0.65       -0.83      6.66 o 
   7  10  11       24.33       51.28     14.45 o 
 -13  11  11       32.66       38.82      8.14 o 
 -12  11  11       22.88       29.34      9.39 o 
 -11  11  11       46.75       63.86      8.29 o 
 -10  11  11       11.49       -1.01      5.76 o 
  -9  11  11       27.11       19.66      6.47 o 
  -8  11  11        4.42        5.88      5.54 o 
  -7  11  11       47.37       48.70      7.06 o 
  -6  11  11       41.20       41.65      6.66 o 
  -5  11  11        5.73        6.15      5.29 o 
  -4  11  11        2.60        1.03      5.08 o 
  -3  11  11        4.98        3.34      4.23 o 
  -2  11  11       43.42       44.50      5.17 o 
  -1  11  11        2.17        9.69      4.91 o 
   0  11  11       25.02       22.40      7.19 o 
   1  11  11       11.73       25.61      7.66 o 
   2  11  11       79.35      101.85     13.59 o 
   3  11  11        0.65       -6.17      6.17 o 
   4  11  11        0.22       -5.44      6.88 o 
   5  11  11       60.37       60.43      9.72 o 
   6  11  11        1.83        6.21      7.35 o 
 -12  12  11        0.39       -6.17      6.17 o 
 -11  12  11        6.77       10.80      6.72 o 
 -10  12  11       90.36       93.10      9.12 o 
  -9  12  11       23.86       27.50      6.80 o 
  -8  12  11        5.90        9.55      6.20 o 
  -7  12  11       74.80       68.81      7.93 o 
  -6  12  11      123.34      149.94      9.85 o 
  -5  12  11       50.71       49.06      7.12 o 
  -4  12  11       23.48       33.98      6.61 o 
  -3  12  11      106.22       99.09      8.40 o 
  -2  12  11      178.55      199.12      8.94 o 
  -1  12  11       16.41       12.14      7.12 o 
   0  12  11       64.51       57.38      9.29 o 
   1  12  11       10.91       -3.21      6.56 o 
   2  12  11      133.81      131.55     11.80 o 
   3  12  11      138.95      126.85     18.76 o 
   4  12  11       14.51       38.77     12.05 o 
   5  12  11       17.72       22.66      8.39 o 
 -11  13  11        0.90        6.54      6.76 o 
 -10  13  11        0.41       -2.17      6.87 o 
  -9  13  11       39.44       37.75      7.48 o 
  -8  13  11        0.93        8.51      5.88 o 
  -7  13  11       15.68       10.90      6.41 o 
  -6  13  11       74.68       73.08     10.92 o 
  -5  13  11       54.40       59.02      7.71 o 
  -4  13  11        1.18       -4.31      5.34 o 
  -3  13  11       77.13       93.88      8.33 o 
  -2  13  11       31.65       26.27      5.28 o 
  -1  13  11        7.54        0.38      5.00 o 
   0  13  11       28.65       20.69      7.91 o 
   1  13  11        0.10       -6.26      6.69 o 
   2  13  11       15.84       14.68      9.12 o 
   3  13  11       69.27       74.52     10.34 o 
   4  13  11       44.18       25.47      9.00 o 
  -9  14  11       59.64       57.59     10.33 o 
  -8  14  11        0.27       -1.75      7.53 o 
  -7  14  11        5.53        7.48      8.09 o 
  -6  14  11       21.96       27.07      8.62 o 
  -5  14  11       19.87       32.38      9.12 o 
  -4  14  11       99.18      108.02     11.37 o 
  -3  14  11        4.13       -1.17      6.93 o 
  -2  14  11       22.33        8.23      7.57 o 
  -1  14  11        8.45        1.33      7.53 o 
   0  14  11        1.02        1.98      7.42 o 
   1  14  11        7.96       -4.13      7.54 o 
   2  14  11       58.25       48.15     11.87 o 
   3  14  11       43.41       52.91     11.53 o 
  -8  15  11       20.20       30.63     12.39 o 
  -7  15  11        6.62        3.06      8.13 o 
  -6  15  11       24.87       10.05      8.64 o 
  -5  15  11       16.83       11.07      8.26 o 
  -4  15  11       21.80       31.07      8.67 o 
  -3  15  11        3.97        5.76      7.78 o 
  -2  15  11       61.79       63.37     16.69 o 
  -1  15  11       66.63       65.29     22.89 o 
   0  15  11        0.10       -3.46      7.18 o 
   1  15  11        2.47       -4.10      7.44 o 
  -3  16  11       25.68       49.90     12.73 o 
 -16   0  12       38.82       36.82     13.77 o 
 -14   0  12      275.47      293.56     23.40 o 
 -12   0  12        7.98        7.06      6.33 o 
 -10   0  12        3.44       -0.38      4.08 o 
  -8   0  12      569.77      537.80     18.92 o 
  -6   0  12      602.21      574.83     12.72 o 
  -4   0  12      696.15      756.41     15.09 o 
  -2   0  12       35.58       26.03      4.56 o 
   0   0  12     1839.59     1877.30     35.62 o 
   2   0  12      304.28      355.16     21.34 o 
   4   0  12        0.57        9.98      9.29 o 
   6   0  12        0.11       -8.95      8.95 o 
   8   0  12       78.09       93.95     16.52 o 
 -16   1  12       22.06       13.28      8.57 o 
 -15   1  12        4.83        4.70      7.25 o 
 -14   1  12        2.20        1.90      5.59 o 
 -13   1  12       73.06       69.18      6.44 o 
 -12   1  12      263.45      286.61      9.36 o 
 -11   1  12      147.96      148.86      6.50 o 
 -10   1  12        0.91       -2.31      3.17 o 
  -9   1  12        6.04        2.95      2.83 o 
  -8   1  12        0.47       -2.20      2.30 o 
  -7   1  12       74.20       74.95      4.81 o 
  -6   1  12      152.56      149.49      4.56 o 
  -5   1  12        0.30       -0.99      2.18 o 
  -4   1  12      835.80      869.48     11.63 o 
  -3   1  12       35.40       46.48      3.57 o 
  -2   1  12       14.22       29.35      3.42 o 
  -1   1  12        2.98        2.81      2.81 o 
   0   1  12       17.11       16.59      3.12 o 
   1   1  12        2.03       10.90      3.63 o 
   2   1  12       37.07       52.02      7.31 o 
   3   1  12       22.13       31.49      6.81 o 
   4   1  12     1297.28     1285.87     38.89 o 
   5   1  12        2.20       -6.20      6.20 o 
   6   1  12        2.12       -4.72     11.01 o 
   7   1  12      169.77      168.77     13.26 o 
   8   1  12       57.91       99.80     17.21 o 
   9   1  12        0.98       -3.11      8.18 o 
 -16   2  12        1.61        7.39      8.48 o 
 -15   2  12       22.81       17.45      8.33 o 
 -14   2  12       19.36       15.84      7.54 o 
 -13   2  12       31.56       24.93      5.35 o 
 -12   2  12       71.51       60.28      4.68 o 
 -11   2  12       14.32        7.72      3.21 o 
 -10   2  12        0.30       -2.02      3.09 o 
  -9   2  12       11.98       12.01      3.46 o 
  -8   2  12        4.72        0.56      2.42 o 
  -7   2  12      142.75      160.74      4.85 o 
  -6   2  12      671.92      661.61      9.76 o 
  -5   2  12      186.20      189.78      5.03 o 
  -4   2  12       83.97       80.82      3.77 o 
  -3   2  12       79.22       72.62      3.73 o 
  -2   2  12      100.72       82.01      4.14 o 
  -1   2  12       22.43       24.56      3.19 o 
   0   2  12      187.97      174.75      6.13 o 
   1   2  12        1.49       -3.80      3.80 o 
   2   2  12       20.99       21.21      4.99 o 
   3   2  12      201.70      219.54     12.77 o 
   4   2  12       84.05       83.19      9.31 o 
   5   2  12      110.66       97.89     10.34 o 
   6   2  12       25.20       10.51      7.78 o 
   7   2  12       23.66       17.16      7.31 o 
   8   2  12        0.23       10.02      8.99 o 
   9   2  12       35.31       39.51      8.51 o 
 -16   3  12       19.50        8.06      7.07 o 
 -15   3  12       82.73      100.05      9.24 o 
 -14   3  12       76.77       85.10     10.21 o 
 -13   3  12        0.23        0.28      3.36 o 
 -12   3  12        6.18        0.46      3.14 o 
 -11   3  12        0.08        3.60      2.99 o 
 -10   3  12      234.68      200.51      7.29 o 
  -9   3  12      145.82      149.18      6.06 o 
  -8   3  12       62.89       59.80      3.90 o 
  -7   3  12      211.53      215.30      5.83 o 
  -6   3  12      304.54      296.05      6.19 o 
  -5   3  12      191.51      164.91      7.48 o 
  -4   3  12       36.74       30.63      5.36 o 
  -3   3  12      338.59      305.29      7.30 o 
  -2   3  12      133.05      114.81      5.09 o 
  -1   3  12       94.32       77.62      6.03 o 
   0   3  12     1056.94     1073.56     21.21 o 
   1   3  12       59.86       65.24      4.50 o 
   2   3  12      115.13      111.21      5.87 o 
   3   3  12       24.68       24.23      4.33 o 
   4   3  12        9.57       15.26      5.31 o 
   5   3  12        2.90       -3.94      3.94 o 
   6   3  12        0.91       -5.36      5.36 o 
   7   3  12      205.55      234.29     12.00 o 
   8   3  12       14.06        9.64      6.84 o 
   9   3  12        3.69        4.15      8.99 o 
 -16   4  12        2.34        3.10      6.72 o 
 -15   4  12        0.18        5.39      6.31 o 
 -14   4  12        8.61        9.66      6.09 o 
 -13   4  12        2.37       -3.56      3.66 o 
 -12   4  12        8.49       -2.19      2.97 o 
 -11   4  12       63.97       74.09      4.55 o 
 -10   4  12        5.84        6.44      2.85 o 
  -9   4  12      188.86      172.15      6.39 o 
  -8   4  12       50.18       54.10      3.81 o 
  -7   4  12       11.47       12.90      3.09 o 
  -6   4  12      116.75      123.45      5.02 o 
  -5   4  12       47.21       31.07      2.94 o 
  -4   4  12      456.67      443.16      8.20 o 
  -3   4  12       94.94      101.69      4.35 o 
  -2   4  12       91.92       87.32      6.15 o 
  -1   4  12       39.72       46.38      3.97 o 
   0   4  12        6.06        6.01      3.38 o 
   1   4  12       88.79       88.03      6.62 o 
   2   4  12      151.18      143.23      6.42 o 
   3   4  12       85.39       73.47      5.41 o 
   4   4  12       17.05       20.68      4.83 o 
   5   4  12       22.62       27.98      4.90 o 
   6   4  12      117.76      111.28     16.17 o 
   7   4  12       88.24       92.37      8.60 o 
   8   4  12       10.40        1.17     13.94 o 
 -15   5  12       24.68       43.85      7.71 o 
 -14   5  12        0.23       -3.84      6.02 o 
 -13   5  12       66.96       59.07      8.95 o 
 -12   5  12        2.63       -3.01      3.19 o 
 -11   5  12       17.64       32.40      5.41 o 
 -10   5  12        3.74        0.53      2.59 o 
  -9   5  12        6.21        6.83      2.91 o 
  -8   5  12      129.91      134.30      5.03 o 
  -7   5  12       68.30       52.74      3.60 o 
  -6   5  12        8.26        0.26      2.74 o 
  -5   5  12     1204.30     1193.84     18.13 o 
  -4   5  12      333.70      313.72      7.27 o 
  -3   5  12     1022.17     1027.35     15.00 o 
  -2   5  12      261.60      298.07      7.21 o 
  -1   5  12        0.74       -2.07      3.03 o 
   0   5  12        2.24       -1.94      3.22 o 
   1   5  12      180.13      173.15      8.44 o 
   2   5  12        0.82        0.32      3.96 o 
   3   5  12       33.76       44.15      5.07 o 
   4   5  12       29.06       28.39      4.79 o 
   5   5  12       31.37       31.95      6.18 o 
   6   5  12       72.11       68.86     10.22 o 
   7   5  12        6.66       13.07     16.17 o 
   8   5  12        0.17        0.35      8.26 o 
 -15   6  12        3.29       -6.97      7.89 o 
 -14   6  12       58.87       68.81      7.90 o 
 -13   6  12        7.92        2.44      5.45 o 
 -12   6  12      128.13      126.90      9.47 o 
 -11   6  12        0.30       -2.87      2.87 o 
 -10   6  12       20.87       17.19      3.20 o 
  -9   6  12        1.59        2.79      3.41 o 
  -8   6  12       40.83       33.86      3.33 o 
  -7   6  12       68.97       57.83      4.45 o 
  -6   6  12       12.95        4.32      3.13 o 
  -5   6  12      204.33      194.24      7.05 o 
  -4   6  12       64.49       63.42      4.49 o 
  -3   6  12        0.08        5.88      3.51 o 
  -2   6  12        2.67        5.23      2.80 o 
  -1   6  12       28.79       28.40      3.76 o 
   0   6  12       29.98       41.55      4.46 o 
   1   6  12        1.77        4.46      4.10 o 
   2   6  12      369.26      328.85     10.10 o 
   3   6  12      118.54      119.81      7.40 o 
   4   6  12        9.52        2.15      4.89 o 
   5   6  12        1.56        3.42      5.30 o 
   6   6  12       33.21       38.14     11.18 o 
   7   6  12        6.84        0.73      8.09 o 
   8   6  12        2.96        4.63      7.88 o 
 -15   7  12        7.31       11.36     12.05 o 
 -14   7  12       15.26       19.12      6.58 o 
 -13   7  12       14.15       18.10      6.07 o 
 -12   7  12        2.90        6.18      5.35 o 
 -11   7  12       18.60       27.20      5.67 o 
 -10   7  12       43.00       49.27      6.05 o 
  -9   7  12       21.01       20.27      2.66 o 
  -8   7  12        0.92       -2.10      2.10 o 
  -7   7  12      224.02      251.88      7.85 o 
  -6   7  12       21.91       18.35      2.57 o 
  -5   7  12        1.95        1.22      2.93 o 
  -4   7  12       59.00       40.27      4.24 o 
  -3   7  12      311.05      292.69      9.63 o 
  -2   7  12      111.96      134.26      5.99 o 
  -1   7  12       64.49       68.92      5.34 o 
   0   7  12      312.76      323.37     10.44 o 
   1   7  12       75.37       75.80      5.44 o 
   2   7  12        0.00       -3.32      3.32 o 
   3   7  12       12.93        9.74      4.14 o 
   4   7  12       66.96       66.87      5.87 o 
   5   7  12        1.17        1.35      5.02 o 
   6   7  12      122.14       85.35     16.52 o 
   7   7  12       99.01      123.20     17.55 o 
 -14   8  12       39.55       45.94     22.71 o 
 -13   8  12       17.38       10.39      8.72 o 
 -12   8  12       16.98       36.66      8.76 o 
 -11   8  12      140.13      160.15     12.65 o 
 -10   8  12       28.46       27.98      7.88 o 
  -9   8  12       94.15       93.07     14.45 o 
  -8   8  12       73.46       51.85      8.03 o 
  -7   8  12        2.51        5.33      5.84 o 
  -6   8  12        3.14       -5.16      5.71 o 
  -5   8  12        9.26       -1.96      5.71 o 
  -4   8  12       43.44       41.87      7.40 o 
  -3   8  12        7.34        0.52      5.60 o 
  -2   8  12       88.34       91.30      5.34 o 
  -1   8  12       85.67       80.09      6.05 o 
   0   8  12      240.58      248.86      9.51 o 
   1   8  12        1.18       -3.43      3.83 o 
   2   8  12      101.53      116.71     10.78 o 
   3   8  12       26.02       24.69      5.62 o 
   4   8  12        0.29       -1.33      6.42 o 
   5   8  12        6.09       -7.92      7.92 o 
   6   8  12       16.76        9.64     12.05 o 
   7   8  12       48.43       86.04     16.86 o 
 -14   9  12       30.02       13.96      8.75 o 
 -13   9  12        1.17        2.58      8.27 o 
 -12   9  12       42.10       37.72      9.37 o 
 -11   9  12        0.29        6.61      7.25 o 
 -10   9  12       16.36       14.00      7.42 o 
  -9   9  12       30.94       31.57      8.26 o 
  -8   9  12        7.66       -3.62     10.15 o 
  -7   9  12       21.08       37.10      9.98 o 
  -6   9  12        1.72        1.20      5.71 o 
  -5   9  12        1.69        4.87      6.37 o 
  -4   9  12        0.02        0.29      5.47 o 
  -3   9  12       37.69       37.16      7.42 o 
  -2   9  12       66.81       71.80      7.19 o 
  -1   9  12       37.46       33.89      7.53 o 
   0   9  12      135.39      150.89     15.31 o 
   1   9  12        0.41        3.92      6.31 o 
   2   9  12       44.71       38.24      8.03 o 
   3   9  12       69.63       59.50      8.96 o 
   4   9  12        0.43        8.46     13.08 o 
   5   9  12        0.59       -0.73      6.69 o 
   6   9  12       51.02       52.31     14.80 o 
 -13  10  12        0.02       -0.42      8.37 o 
 -12  10  12        2.08        5.01     14.97 o 
 -11  10  12        0.25       10.94      9.64 o 
 -10  10  12       10.32       12.20     17.21 o 
  -9  10  12        9.94        7.66      7.29 o 
  -8  10  12       60.07       65.72      9.12 o 
  -7  10  12      169.91      165.33     12.17 o 
  -6  10  12        4.37       -1.67      6.20 o 
  -5  10  12       31.84       18.10      7.29 o 
  -4  10  12        0.23       -3.75      4.94 o 
  -3  10  12       48.50       56.05      7.07 o 
  -2  10  12        1.38       -4.88      4.88 o 
  -1  10  12      134.16      146.36     11.16 o 
   0  10  12      183.24      171.43     12.14 o 
   1  10  12       55.51       39.09      8.39 o 
   2  10  12       59.55       55.95      9.10 o 
   3  10  12        0.91        9.06      7.74 o 
   4  10  12       16.26       13.15     11.70 o 
   5  10  12        4.47        7.70      7.64 o 
   6  10  12        3.46       10.91      7.84 o 
 -12  11  12       21.25       19.96      7.35 o 
 -11  11  12        0.00       -3.16      6.40 o 
 -10  11  12        5.53        5.51      6.33 o 
  -9  11  12        0.20       -5.54      5.54 o 
  -8  11  12       13.75       12.13      6.02 o 
  -7  11  12        8.37       11.63      6.34 o 
  -6  11  12       22.60       23.69      6.74 o 
  -5  11  12       98.73      112.72     10.34 o 
  -4  11  12       12.43       23.17      6.27 o 
  -3  11  12      430.47      452.68     15.63 o 
  -2  11  12       21.87       24.69      7.93 o 
  -1  11  12       23.50       32.07      8.15 o 
   0  11  12       10.15        5.24      6.69 o 
   1  11  12       17.58       25.81      8.03 o 
   2  11  12        1.74        0.82      7.18 o 
   3  11  12       15.30       23.57      8.39 o 
   4  11  12      127.55      142.08     12.40 o 
   5  11  12       31.57       43.90      9.50 o 
 -11  12  12        8.57       15.95      7.35 o 
 -10  12  12        7.44        7.82      6.79 o 
  -9  12  12       82.88       87.67      8.94 o 
  -8  12  12       12.90       21.25      6.82 o 
  -7  12  12        6.17       10.04      6.17 o 
  -6  12  12        2.68        1.96      5.94 o 
  -5  12  12        1.28        1.53      5.86 o 
  -4  12  12       31.67       41.58      7.26 o 
  -3  12  12       18.47       28.08      6.88 o 
  -2  12  12        3.03        2.64      5.48 o 
  -1  12  12       86.96       96.43     10.53 o 
   0  12  12       62.67       69.19     10.10 o 
   1  12  12      165.79      218.05     14.33 o 
   2  12  12        1.28       -4.73      7.57 o 
   3  12  12        8.56        3.76      7.92 o 
   4  12  12        6.27        5.33      7.79 o 
 -10  13  12       12.60        8.57      6.89 o 
  -9  13  12        6.48        5.46      6.60 o 
  -8  13  12        0.89       -0.93      6.02 o 
  -7  13  12       76.95       86.30     10.69 o 
  -6  13  12       43.76       42.94      7.86 o 
  -5  13  12        4.12        3.13      6.07 o 
  -4  13  12        0.46        0.72      5.88 o 
  -3  13  12       11.33       11.88      6.41 o 
  -2  13  12        0.39       -1.83      7.18 o 
  -1  13  12        7.30        0.69      7.29 o 
   0  13  12      122.17      157.43     13.08 o 
   1  13  12       31.05       32.76      9.10 o 
   2  13  12        0.73       -4.30      7.54 o 
   3  13  12       10.72       22.04      9.12 o 
  -8  14  12        0.01       -1.64      7.99 o 
  -7  14  12       11.36       11.29      8.26 o 
  -6  14  12       21.13       16.97      8.64 o 
  -5  14  12       13.73       13.49     11.18 o 
  -4  14  12        1.86        4.32      7.91 o 
  -3  14  12        8.98        7.40      7.79 o 
  -2  14  12        1.64        6.39     13.77 o 
  -1  14  12        0.57        0.42      7.88 o 
   0  14  12        5.40        6.87     11.70 o 
   1  14  12      217.72      268.74     16.77 o 
  -5  15  12       34.42       30.40      9.37 o 
  -4  15  12        7.68       13.42      8.03 o 
  -3  15  12        0.75        5.15     11.87 o 
  -2  15  12       29.13        6.39      8.39 o 
 -15   0  13        5.10        0.03      7.42 o 
 -13   0  13       17.26       23.30      7.74 o 
 -11   0  13      360.09      329.17     15.68 o 
  -9   0  13        9.46       10.06      4.48 o 
  -7   0  13      179.48      211.63     10.63 o 
  -5   0  13        3.38       -3.50      3.90 o 
  -3   0  13     1409.76     1357.29     32.85 o 
  -1   0  13      161.21      172.00     10.83 o 
   1   0  13      101.10       98.43     12.73 o 
   3   0  13      132.45      124.93     15.49 o 
   5   0  13       18.63       19.27     10.67 o 
   7   0  13       18.44       -2.41     12.05 o 
 -16   1  13       41.95       13.12      8.26 o 
 -15   1  13       26.31       21.24      6.00 o 
 -14   1  13       21.84       34.68      5.87 o 
 -13   1  13      109.81      114.23      7.60 o 
 -12   1  13       56.17       52.40      5.97 o 
 -11   1  13        5.30        8.28      4.42 o 
 -10   1  13        0.42       -1.37      3.61 o 
  -9   1  13      111.31      107.57      5.65 o 
  -8   1  13       53.81       47.44      3.95 o 
  -7   1  13      101.69      104.18      4.82 o 
  -6   1  13       25.50       18.73      3.26 o 
  -5   1  13      197.44      193.37      5.85 o 
  -4   1  13       16.98       22.48      4.49 o 
  -3   1  13      540.52      536.08     12.83 o 
  -2   1  13       64.94       86.53      7.85 o 
  -1   1  13       57.89       47.87      4.83 o 
   0   1  13       17.99       27.41      5.06 o 
   1   1  13      264.75      203.05     17.55 o 
   2   1  13       66.64       67.68      8.39 o 
   3   1  13      246.22      264.36     14.72 o 
   4   1  13       28.14       39.14      8.64 o 
   5   1  13        3.29        6.02      7.53 o 
   6   1  13       18.75        8.49     12.22 o 
   7   1  13       92.87       72.95     11.31 o 
   8   1  13        1.55        4.47     12.39 o 
 -15   2  13        0.35        0.97      5.24 o 
 -14   2  13        2.71        0.41      5.03 o 
 -13   2  13       46.82       63.48      6.53 o 
 -12   2  13      102.61      116.68      6.99 o 
 -11   2  13       30.95       36.28      4.46 o 
 -10   2  13       86.95       85.88      5.33 o 
  -9   2  13       42.23       47.43      4.50 o 
  -8   2  13       44.78       34.52      4.13 o 
  -7   2  13     1176.29     1149.45     18.55 o 
  -6   2  13        0.05       -2.73      2.73 o 
  -5   2  13        2.46       -1.71      2.67 o 
  -4   2  13      747.40      723.03     12.25 o 
  -3   2  13      286.00      287.12      8.11 o 
  -2   2  13        5.84        3.28      3.83 o 
  -1   2  13      138.57      129.57     11.23 o 
   0   2  13       33.29       19.74      4.76 o 
   1   2  13        4.56       -4.04      4.04 o 
   2   2  13       22.18       25.05      7.04 o 
   3   2  13        8.24        8.14      6.20 o 
   4   2  13       86.67       99.51     10.58 o 
   5   2  13       17.04       18.58     11.87 o 
   6   2  13       40.66       42.77     11.70 o 
   7   2  13        2.79       -8.26      8.26 o 
   8   2  13        0.31       -1.68      8.64 o 
 -15   3  13      118.28      128.34     10.33 o 
 -14   3  13       28.79       26.60      6.84 o 
 -13   3  13       16.00       15.22      4.59 o 
 -12   3  13       42.75       48.54      4.35 o 
 -11   3  13      140.23      150.35      6.01 o 
 -10   3  13        5.70       -0.04      3.27 o 
  -9   3  13      463.61      493.72     11.08 o 
  -8   3  13      185.63      177.01     12.16 o 
  -7   3  13      126.48      140.42      6.06 o 
  -6   3  13       48.60       46.90      3.78 o 
  -5   3  13       32.86       33.79      3.83 o 
  -4   3  13      389.71      386.15      9.27 o 
  -3   3  13        3.31        3.11      3.22 o 
  -2   3  13       36.08       35.36      4.96 o 
  -1   3  13       83.92       71.12      7.17 o 
   0   3  13        3.17        1.77      4.04 o 
   1   3  13        8.15        6.54      5.68 o 
   2   3  13       26.09       28.68      5.87 o 
   3   3  13       26.88       35.85      7.91 o 
   4   3  13        1.46       -0.89      5.14 o 
   5   3  13       13.77        0.99      8.09 o 
   6   3  13       84.78       93.05     11.87 o 
   7   3  13        5.45       12.10      8.72 o 
 -15   4  13       14.48       19.24      6.90 o 
 -14   4  13       21.24       42.33     12.39 o 
 -13   4  13        0.91        2.71      5.65 o 
 -12   4  13      105.12      113.52      6.07 o 
 -11   4  13        0.15       -1.43      2.99 o 
 -10   4  13       83.41       92.03      4.86 o 
  -9   4  13        7.70        7.86      4.10 o 
  -8   4  13      117.44      109.56      5.38 o 
  -7   4  13       18.53       20.71      3.62 o 
  -6   4  13        4.91        3.92      2.87 o 
  -5   4  13      148.38      127.39      5.57 o 
  -4   4  13      125.65      108.00      5.15 o 
  -3   4  13      106.72      121.18      5.58 o 
  -2   4  13        0.07        0.74      5.02 o 
  -1   4  13      125.50      101.95      6.88 o 
   0   4  13       11.17        5.60      4.36 o 
   1   4  13      128.21      114.98      7.42 o 
   2   4  13       91.79      120.04      7.93 o 
   3   4  13       24.65       34.58      8.15 o 
   4   4  13        8.72        7.57      5.36 o 
   5   4  13      139.60      132.73     12.10 o 
   6   4  13       44.08       38.57      9.37 o 
   7   4  13       73.40       68.00     11.05 o 
 -15   5  13        0.36       -6.11      6.11 o 
 -14   5  13      134.38      144.55     10.15 o 
 -13   5  13      164.90      204.46     11.28 o 
 -12   5  13        1.98       10.58      6.87 o 
 -11   5  13       17.83       18.98      3.87 o 
 -10   5  13       29.72       35.30      4.18 o 
  -9   5  13        0.40       -2.64      2.64 o 
  -8   5  13       10.32       11.49      3.17 o 
  -7   5  13       27.99       29.70      4.12 o 
  -6   5  13      164.57      155.91      6.05 o 
  -5   5  13       31.73       34.97      4.18 o 
  -4   5  13      115.89      100.81      5.10 o 
  -3   5  13       32.34       36.66      4.18 o 
  -2   5  13       81.46       87.48      8.18 o 
  -1   5  13       89.59       73.79      8.97 o 
   0   5  13        7.20        6.85      4.26 o 
   1   5  13       23.20       20.28      5.05 o 
   2   5  13       13.65       10.21      4.87 o 
   3   5  13        5.69       10.74      4.51 o 
   4   5  13        2.08        1.45      5.27 o 
   5   5  13       24.83       14.97      8.03 o 
   6   5  13      147.85      152.43     13.60 o 
   7   5  13        4.35        5.34      8.33 o 
 -14   6  13       17.25        3.14      6.22 o 
 -13   6  13        6.55       10.18      6.08 o 
 -12   6  13      131.77      145.70      9.47 o 
 -11   6  13       26.76       22.72      5.87 o 
 -10   6  13        1.68        2.10      2.93 o 
  -9   6  13        0.66       -1.80      2.69 o 
  -8   6  13       10.18       10.89      3.27 o 
  -7   6  13      297.68      293.54     11.12 o 
  -6   6  13       65.89       75.72      5.80 o 
  -5   6  13        5.35        3.19      3.23 o 
  -4   6  13        2.54       -3.38      3.38 o 
  -3   6  13       42.77       33.72      4.62 o 
  -2   6  13       26.97       36.29      5.05 o 
  -1   6  13      150.27      174.48      8.31 o 
   0   6  13        9.91       12.05      4.49 o 
   1   6  13      203.84      236.22     10.22 o 
   2   6  13       79.85       95.32      6.43 o 
   3   6  13       11.07        3.21      4.32 o 
   4   6  13       43.60       43.53      7.18 o 
   5   6  13       13.43       10.82      5.79 o 
   6   6  13        0.03       -0.54      7.53 o 
   7   6  13      124.86      167.26     20.99 o 
 -14   7  13       11.13       12.87      8.72 o 
 -13   7  13       26.03       31.48      6.58 o 
 -12   7  13       43.26       37.44      7.77 o 
 -11   7  13        0.59        3.36      4.93 o 
 -10   7  13       45.09       50.35      7.65 o 
  -9   7  13       24.96       18.88      7.42 o 
  -8   7  13        0.83       -4.70      6.88 o 
  -7   7  13       20.53       16.88      2.86 o 
  -6   7  13       55.39       63.76      7.00 o 
  -5   7  13      113.68      100.76     14.18 o 
  -4   7  13       17.93       19.91      4.06 o 
  -3   7  13        7.64        7.41      3.75 o 
  -2   7  13       51.22       60.43      6.36 o 
  -1   7  13        1.37       10.71      4.84 o 
   0   7  13       85.64      106.97      9.12 o 
   1   7  13        2.14        1.86      4.63 o 
   2   7  13      317.62      328.17     12.44 o 
   3   7  13       93.31      104.70      8.09 o 
   4   7  13       41.26       40.92      6.45 o 
   5   7  13       13.84        9.52      7.52 o 
   6   7  13      106.87      110.13     17.90 o 
 -14   8  13        2.68        6.54     11.70 o 
 -13   8  13       28.04       14.38      8.78 o 
 -12   8  13        1.82       -4.39      9.64 o 
 -11   8  13       43.69       61.47     13.08 o 
 -10   8  13       99.04       80.84      9.98 o 
  -9   8  13       30.97       20.72      7.74 o 
  -8   8  13       18.13       34.03      8.08 o 
  -7   8  13        2.37       -0.78      6.42 o 
  -6   8  13        8.25       12.92      6.76 o 
  -5   8  13        8.91       15.20      7.57 o 
  -4   8  13      184.37      218.00     13.50 o 
  -3   8  13       44.80       49.79      4.18 o 
  -2   8  13       14.53       12.39      4.47 o 
  -1   8  13      114.77       88.26      6.77 o 
   0   8  13       17.36       15.48      4.69 o 
   1   8  13       63.82       47.76      8.88 o 
   2   8  13        8.38       12.84      7.74 o 
   3   8  13        6.24        3.83      6.86 o 
   4   8  13       67.35       87.48     10.29 o 
   5   8  13       40.77       38.30      8.78 o 
   6   8  13        1.12        8.60     13.08 o 
 -13   9  13       16.23       10.63     17.38 o 
 -12   9  13        3.08        4.99      7.79 o 
 -11   9  13       58.47       57.74      9.85 o 
 -10   9  13        0.77        3.05      7.29 o 
  -9   9  13       24.20       22.49     16.35 o 
  -8   9  13        0.11       -2.09      6.69 o 
  -7   9  13        0.63       -2.47      6.45 o 
  -6   9  13        9.81        7.57      9.98 o 
  -5   9  13       16.14       -3.61      6.31 o 
  -4   9  13       15.88       22.58      7.66 o 
  -3   9  13       20.87       25.25      7.78 o 
  -2   9  13        0.27       -3.02      6.20 o 
  -1   9  13        1.86       -0.12      8.26 o 
   0   9  13       61.94       71.57      9.61 o 
   1   9  13       12.35       10.67      7.54 o 
   2   9  13       66.42       75.57     13.25 o 
   3   9  13       98.79       89.01     10.32 o 
   4   9  13        3.10        1.25      7.28 o 
   5   9  13        0.20        3.95      7.69 o 
 -12  10  13       10.11        9.03      8.64 o 
 -11  10  13       12.74       16.00      8.88 o 
 -10  10  13       21.99       36.64      8.88 o 
  -9  10  13       63.71       50.75      9.21 o 
  -8  10  13       40.81       47.64     10.84 o 
  -7  10  13        4.32       13.96      9.98 o 
  -6  10  13       17.31       17.03      7.53 o 
  -5  10  13       11.29       17.46      7.91 o 
  -4  10  13      267.11      294.63     13.15 o 
  -3  10  13       28.82       47.83      7.35 o 
  -2  10  13        2.19        9.27     10.15 o 
  -1  10  13       80.02       59.31      9.31 o 
   0  10  13       33.61       41.30      8.95 o 
   1  10  13        5.44       -1.50      8.95 o 
   2  10  13       14.55        9.41      7.15 o 
   3  10  13      128.36      117.27     20.99 o 
   4  10  13        2.67        0.89      8.43 o 
 -11  11  13        1.26        3.72      7.99 o 
 -10  11  13        0.28       -7.04      7.04 o 
  -9  11  13       28.07       19.85      8.26 o 
  -8  11  13        0.98       -0.05      7.01 o 
  -7  11  13       17.54       12.27      6.47 o 
  -6  11  13       85.36       77.16      8.64 o 
  -5  11  13        1.79        3.43      5.87 o 
  -4  11  13       24.80       15.76      6.36 o 
  -3  11  13       17.72       16.39      6.55 o 
  -2  11  13        3.79        3.21      7.25 o 
  -1  11  13        6.73       -0.41      7.25 o 
   0  11  13        3.99        9.46      7.79 o 
   1  11  13        5.31        7.51      7.91 o 
   2  11  13        3.78       -3.02      7.35 o 
   3  11  13       57.81       46.32      9.55 o 
 -10  12  13       39.32       34.41      8.15 o 
  -9  12  13        6.07        2.35      6.58 o 
  -8  12  13       41.98       45.71      8.01 o 
  -7  12  13       36.94       48.40      8.04 o 
  -6  12  13       33.91       38.69      7.44 o 
  -5  12  13      140.19      150.31     10.64 o 
  -4  12  13        6.06       14.51      6.66 o 
  -3  12  13       62.66       63.71      8.40 o 
  -2  12  13       15.63       11.89     10.32 o 
  -1  12  13       67.52       81.18     11.19 o 
   0  12  13      207.14      243.27     15.57 o 
   1  12  13       28.50       48.44      9.70 o 
   2  12  13        4.48        4.84     13.08 o 
  -9  13  13        9.34       19.26      8.99 o 
  -8  13  13       28.36       29.36      7.78 o 
  -7  13  13       40.72       55.20      8.44 o 
  -6  13  13       43.04       49.07      8.13 o 
  -5  13  13       18.07       10.32      6.69 o 
  -4  13  13        3.73       10.15      8.48 o 
  -3  13  13        2.15        3.99      6.35 o 
  -2  13  13        9.59        6.65     16.17 o 
  -1  13  13        0.09        8.43      8.03 o 
   0  13  13       16.38       37.74      9.72 o 
   1  13  13       10.09       10.64      8.57 o 
  -6  14  13        7.00       13.08      8.99 o 
  -5  14  13       46.92       57.66     10.78 o 
  -4  14  13        3.86        9.38      8.15 o 
  -3  14  13        0.02        0.63      7.66 o 
  -2  14  13        6.48       -5.92      8.15 o 
 -14   0  14       91.46       93.59     11.05 o 
 -12   0  14       43.07       45.21      8.64 o 
 -10   0  14      174.05      166.91     11.19 o 
  -8   0  14        8.34        7.06      6.37 o 
  -6   0  14        4.96       -1.54      7.50 o 
  -4   0  14       58.24       59.95      7.53 o 
  -2   0  14      418.78      351.72     21.68 o 
   0   0  14      873.11      844.19     36.14 o 
   2   0  14       28.01       39.23     11.36 o 
   4   0  14        4.95        6.19      9.98 o 
   6   0  14       15.45       12.05     12.39 o 
 -15   1  14        0.79       -2.17      5.34 o 
 -14   1  14        3.42        8.15      5.49 o 
 -13   1  14       60.65       51.12      6.40 o 
 -12   1  14        0.62        2.97      4.69 o 
 -11   1  14       51.12       66.35      6.15 o 
 -10   1  14       20.26       23.69      4.89 o 
  -9   1  14       33.50       34.91      4.51 o 
  -8   1  14       49.05       40.92      6.05 o 
  -7   1  14       43.92       56.31      6.34 o 
  -6   1  14       18.24       13.63      3.77 o 
  -5   1  14        0.43       -3.64      3.64 o 
  -4   1  14       47.62       57.20      6.00 o 
  -3   1  14      428.48      472.45     16.08 o 
  -2   1  14        1.10        2.30      4.35 o 
  -1   1  14       10.82        5.00      5.87 o 
   0   1  14      800.19      765.15     24.33 o 
   1   1  14        2.95       11.46      7.92 o 
   2   1  14        5.63        1.13      6.07 o 
   3   1  14        1.26       -5.80      8.26 o 
   4   1  14        1.88        7.53      7.40 o 
   5   1  14        1.15       -1.70      8.02 o 
   6   1  14      103.39      112.18     12.77 o 
   7   1  14        1.85       -2.45     13.59 o 
 -15   2  14        9.38       18.58      7.06 o 
 -14   2  14        0.92       -4.22      5.07 o 
 -13   2  14       67.64       72.65      8.20 o 
 -12   2  14       27.30       24.61      5.44 o 
 -11   2  14      227.72      225.47      8.24 o 
 -10   2  14        0.04        2.08      3.44 o 
  -9   2  14      225.62      226.02      7.96 o 
  -8   2  14       93.14       88.93      5.40 o 
  -7   2  14      184.60      185.90      7.09 o 
  -6   2  14        1.78       -3.20      3.20 o 
  -5   2  14       15.82       13.99      5.02 o 
  -4   2  14      169.14      180.31      9.98 o 
  -3   2  14        9.30       10.89      4.49 o 
  -2   2  14       50.73       73.75      7.28 o 
  -1   2  14        2.21       -3.95      4.04 o 
   0   2  14       62.70       90.40      9.25 o 
   1   2  14       38.94       33.28      7.59 o 
   2   2  14      148.05      129.83     17.90 o 
   3   2  14      107.07      131.65     11.56 o 
   4   2  14       21.27       24.96      8.37 o 
   5   2  14       50.79       45.73     10.10 o 
   6   2  14       16.45       14.33      9.10 o 
   7   2  14       47.27       35.79     14.80 o 
 -15   3  14       10.47       10.27      6.81 o 
 -14   3  14        8.30       13.60      6.48 o 
 -13   3  14       74.22       89.04     16.41 o 
 -12   3  14       23.83       25.62      4.18 o 
 -11   3  14       96.53      106.85      6.08 o 
 -10   3  14       54.46       61.00      4.95 o 
  -9   3  14        0.23        2.57      3.42 o 
  -8   3  14      101.20       97.93      5.58 o 
  -7   3  14        0.20       -3.12      3.12 o 
  -6   3  14       34.46       18.49      4.22 o 
  -5   3  14      121.61      123.16      6.59 o 
  -4   3  14        0.48        2.98      3.79 o 
  -3   3  14      205.19      213.13      9.71 o 
  -2   3  14      380.61      412.81     13.07 o 
  -1   3  14        3.29        4.99      4.43 o 
   0   3  14       20.95       12.98      5.01 o 
   1   3  14      103.24      108.35     22.54 o 
   2   3  14       43.86       45.19      8.33 o 
   3   3  14        0.01        9.29      7.29 o 
   4   3  14       89.68       82.87     10.78 o 
   5   3  14        5.53        8.21     10.32 o 
   6   3  14       15.41       36.16      9.98 o 
 -15   4  14        0.43        8.60      8.76 o 
 -14   4  14       78.78       96.66      9.09 o 
 -13   4  14        3.43        3.34      5.72 o 
 -12   4  14       55.42       60.01      5.35 o 
 -11   4  14        0.45       -1.70      3.58 o 
 -10   4  14       31.37       41.67      5.10 o 
  -9   4  14       57.02       46.24      4.47 o 
  -8   4  14       13.21       17.27      3.68 o 
  -7   4  14        2.29        5.52      6.06 o 
  -6   4  14        0.15       -3.21      3.21 o 
  -5   4  14      451.79      410.17     11.38 o 
  -4   4  14      514.30      516.48     13.76 o 
  -3   4  14      188.10      177.00      8.77 o 
  -2   4  14       38.74       54.75      7.55 o 
  -1   4  14        7.23        2.53      4.34 o 
   0   4  14       20.05       16.59      5.50 o 
   1   4  14       16.99       12.81      5.16 o 
   2   4  14      114.38      111.57     28.22 o 
   3   4  14       67.56       57.07      9.98 o 
   4   4  14       78.90      106.16      8.82 o 
   5   4  14       14.03       -0.57     11.87 o 
   6   4  14       51.62       52.25     10.81 o 
 -14   5  14       38.79       47.60      7.59 o 
 -13   5  14        9.47       13.55      6.27 o 
 -12   5  14        1.25        0.26      5.61 o 
 -11   5  14       24.44       18.10      5.85 o 
 -10   5  14       48.28       55.40      4.65 o 
  -9   5  14       38.07       41.73      4.87 o 
  -8   5  14      139.49      147.05      8.29 o 
  -7   5  14       17.14       17.26      4.84 o 
  -6   5  14      351.97      369.16     10.60 o 
  -5   5  14       57.81       69.04      5.26 o 
  -4   5  14       36.87       33.28      4.45 o 
  -3   5  14       49.69       42.78      5.34 o 
  -2   5  14      121.26      137.72      9.02 o 
  -1   5  14       12.67       10.37      4.54 o 
   0   5  14       32.20       35.86      5.62 o 
   1   5  14      220.28      222.90     10.59 o 
   2   5  14      100.06      116.14      8.30 o 
   3   5  14       40.47       34.96      6.77 o 
   4   5  14       34.82       41.16      7.24 o 
   5   5  14       49.97       51.23      9.94 o 
   6   5  14       36.38       38.66     10.46 o 
 -14   6  14       23.68       22.55      8.23 o 
 -13   6  14       10.26        8.69      6.06 o 
 -12   6  14       11.38       12.95      6.01 o 
 -11   6  14        9.19        8.19      5.54 o 
 -10   6  14       66.12       85.49     10.19 o 
  -9   6  14       36.23       32.11     11.36 o 
  -8   6  14      258.29      277.96     10.59 o 
  -7   6  14       72.99       45.88      5.48 o 
  -6   6  14        1.75        5.71      4.02 o 
  -5   6  14       85.24      112.31      7.21 o 
  -4   6  14       14.77       17.14      4.54 o 
  -3   6  14        1.60      -11.87     11.87 o 
  -2   6  14      221.66      200.98     13.94 o 
  -1   6  14       89.70       99.05      8.65 o 
   0   6  14       75.44       83.47     11.53 o 
   1   6  14       39.66       38.68      8.60 o 
   2   6  14       15.38       37.86      6.73 o 
   3   6  14        0.34       -0.61      6.78 o 
   4   6  14       20.23       20.64      8.18 o 
   5   6  14        1.95       -5.85     11.36 o 
 -13   7  14        0.31        2.36      7.91 o 
 -12   7  14        0.05       -0.21      5.51 o 
 -11   7  14        2.66       -3.37      5.03 o 
 -10   7  14       12.22       23.45     11.70 o 
  -9   7  14        1.19       10.48      7.19 o 
  -8   7  14       10.02        9.10      6.80 o 
  -7   7  14        3.11        1.26      6.31 o 
  -6   7  14      154.82      159.95     11.92 o 
  -5   7  14        3.82        9.80      6.20 o 
  -4   7  14        4.96        1.69      3.76 o 
  -3   7  14        2.02        5.97      4.15 o 
  -2   7  14        4.60        8.39      5.13 o 
  -1   7  14      126.31      157.69      9.98 o 
   0   7  14       54.12       57.86      7.57 o 
   1   7  14      197.93      191.57     13.50 o 
   2   7  14        4.56       10.60      7.78 o 
   3   7  14       27.82       38.74      8.99 o 
   4   7  14       24.02       42.51      9.21 o 
   5   7  14       23.66       11.01     13.08 o 
 -13   8  14       48.64       38.68     18.58 o 
 -12   8  14        9.98        9.14      8.02 o 
 -11   8  14       45.18       54.65     13.77 o 
 -10   8  14       11.79       20.30      8.52 o 
  -9   8  14       11.68       26.53      8.02 o 
  -8   8  14        7.16       -1.60      6.52 o 
  -7   8  14      161.49      178.25     13.13 o 
  -6   8  14       34.98       25.04     10.67 o 
  -5   8  14      757.42      778.31     25.79 o 
  -4   8  14        9.47       -3.87      6.93 o 
  -3   8  14       14.63       18.34     14.97 o 
  -2   8  14        1.44        7.23     10.32 o 
  -1   8  14      114.61      137.31     16.86 o 
   0   8  14       14.22        8.90     11.53 o 
   1   8  14        6.61       -6.36      9.29 o 
   2   8  14        6.02        1.94      7.29 o 
   3   8  14       35.06       31.52      9.06 o 
   4   8  14        2.03        2.33      9.81 o 
 -12   9  14        0.13       -1.47      8.08 o 
 -11   9  14       28.86       27.97      9.35 o 
 -10   9  14        9.29        9.12      7.30 o 
  -9   9  14       30.72       24.25      8.26 o 
  -8   9  14       13.24        8.08      7.53 o 
  -7   9  14       21.78       16.21      8.78 o 
  -6   9  14        2.34       -1.88      6.93 o 
  -5   9  14      151.99      168.44     13.02 o 
  -4   9  14        6.96        5.61     11.01 o 
  -3   9  14      111.63      103.82     11.07 o 
  -2   9  14       32.51       22.37      8.27 o 
  -1   9  14        8.87       23.30      8.02 o 
   0   9  14        8.72       11.87      7.53 o 
   1   9  14       38.33       46.16      9.61 o 
   2   9  14        7.61        4.23      7.74 o 
   3   9  14       13.75       37.04      9.25 o 
   4   9  14       33.34       28.38     10.50 o 
 -11  10  14        0.04        2.02      8.02 o 
 -10  10  14       59.62       72.84     11.07 o 
  -9  10  14       59.22       62.09     10.10 o 
  -8  10  14        8.13       16.52      8.13 o 
  -7  10  14        7.51       10.83      7.92 o 
  -6  10  14       19.53       14.65      7.99 o 
  -5  10  14       64.44       60.75     14.97 o 
  -4  10  14      262.99      289.05     16.41 o 
  -3  10  14      136.57      134.13     14.18 o 
  -2  10  14       28.51       20.60     12.91 o 
  -1  10  14       44.87       51.08      9.84 o 
   0  10  14        8.44       21.48      8.88 o 
   1  10  14        7.81        7.90      7.91 o 
   3  10  14       13.29       10.68     10.32 o 
 -10  11  14       17.33       16.03      8.51 o 
  -9  11  14       35.27       39.26      9.48 o 
  -8  11  14       36.10       34.05      9.48 o 
  -7  11  14        6.04        4.61      6.46 o 
  -6  11  14       18.86       19.71      6.92 o 
  -5  11  14        6.23       12.56      6.61 o 
  -4  11  14       33.53       25.81      7.06 o 
  -3  11  14       18.02       20.00      6.93 o 
  -2  11  14        0.11       17.80      9.81 o 
  -1  11  14       21.83       43.13      9.97 o 
   0  11  14        2.84        5.16      9.29 o 
   1  11  14        1.02        2.15      7.88 o 
   2  11  14       10.94       15.00      8.64 o 
  -9  12  14       14.85       25.21      7.81 o 
  -8  12  14        0.40        2.97      6.90 o 
  -7  12  14        0.01       -5.53      6.59 o 
  -6  12  14        2.77        6.58      6.82 o 
  -5  12  14        3.64        2.89      6.48 o 
  -4  12  14       42.98       41.05      7.78 o 
  -3  12  14        7.00       -2.08      8.15 o 
  -2  12  14        0.73       -4.91     14.11 o 
  -1  12  14       12.22        8.95     12.56 o 
   0  12  14       47.96       59.74     12.05 o 
  -6  13  14        2.21       13.12     10.70 o 
  -5  13  14        2.48        3.28      6.33 o 
  -4  13  14       81.47      116.07     13.52 o 
  -3  13  14       47.67       45.80     10.46 o 
  -2  13  14        5.59       -6.99      7.91 o 
 -13   0  15        2.04       -0.11      6.93 o 
 -11   0  15       74.07       71.56     20.99 o 
  -9   0  15      337.83      336.25     25.81 o 
  -7   0  15      475.43      465.90     18.37 o 
  -5   0  15      692.64      676.59     31.32 o 
  -3   0  15       16.69        3.44      8.60 o 
  -1   0  15      425.88      451.86     26.50 o 
   1   0  15       26.79       37.51     11.70 o 
   3   0  15        5.84        9.98     11.70 o 
   5   0  15       63.84       80.19     15.83 o 
 -14   1  15       21.34       16.88      5.84 o 
 -13   1  15       31.47       16.52      8.27 o 
 -12   1  15       19.00       10.58      5.66 o 
 -11   1  15       28.33       26.66      7.30 o 
 -10   1  15        1.96       -4.20      4.20 o 
  -9   1  15        5.98       13.02      4.67 o 
  -8   1  15       14.21       11.14      4.63 o 
  -7   1  15       81.02       93.03      6.58 o 
  -6   1  15        7.34        6.01      6.56 o 
  -5   1  15       92.16       93.69      7.19 o 
  -4   1  15       15.57        4.23      5.83 o 
  -3   1  15       15.32        4.00      6.20 o 
  -2   1  15       22.29       17.18      6.93 o 
  -1   1  15        0.96       -5.46      5.46 o 
   0   1  15       14.86       29.13      7.42 o 
   1   1  15      274.06      261.71     28.39 o 
   2   1  15        9.78       -0.88      6.45 o 
   3   1  15       47.33       26.89      8.64 o 
   4   1  15        4.08        6.08     18.58 o 
   5   1  15        4.48       -7.78      7.78 o 
 -14   2  15       13.70       15.74      6.90 o 
 -13   2  15        5.82        4.04      6.15 o 
 -12   2  15       13.18       10.01      6.41 o 
 -11   2  15       22.77       26.24      5.71 o 
 -10   2  15       55.25       51.59      6.10 o 
  -9   2  15       47.39       44.53      4.84 o 
  -8   2  15       13.12       18.11      4.04 o 
  -7   2  15       52.47       56.45      4.86 o 
  -6   2  15        0.62       -2.55      3.54 o 
  -5   2  15       49.76       50.39      5.26 o 
  -4   2  15        2.07       -0.92      5.54 o 
  -3   2  15        0.28        4.24      5.87 o 
  -2   2  15        0.35        3.50      6.45 o 
  -1   2  15       16.29       10.43      6.93 o 
   0   2  15        3.66        7.30      6.42 o 
   1   2  15       48.97       67.96      9.45 o 
   2   2  15        0.55       -6.21      7.04 o 
   3   2  15        6.01       12.14      7.66 o 
   4   2  15        3.57       -7.62      8.26 o 
   5   2  15        0.07        2.85     18.76 o 
 -14   3  15        1.10        2.09      6.35 o 
 -13   3  15       13.67       15.82      6.58 o 
 -12   3  15       66.29       59.30      6.47 o 
 -11   3  15        0.33       -4.05      4.05 o 
 -10   3  15       55.18       59.58      5.36 o 
  -9   3  15      228.81      249.06      8.61 o 
  -8   3  15       24.17       27.51      4.73 o 
  -7   3  15       42.25       63.88      5.67 o 
  -6   3  15       65.04       62.31      5.34 o 
  -5   3  15       20.64       16.57      4.47 o 
  -4   3  15      157.85      139.32      8.24 o 
  -3   3  15       53.63       55.29      6.19 o 
  -2   3  15        3.96        2.23      4.60 o 
  -1   3  15      186.79      197.85     10.02 o 
   0   3  15      140.06      134.44     22.20 o 
   1   3  15       54.82       47.54      8.48 o 
   2   3  15       31.86       30.44      8.27 o 
   3   3  15       22.81       22.30      8.62 o 
   4   3  15        4.37        3.76      7.99 o 
   5   3  15        6.80        1.26      8.51 o 
 -14   4  15        3.34        5.01      6.42 o 
 -13   4  15        5.20        0.69      6.00 o 
 -12   4  15        1.62        6.99      5.75 o 
 -11   4  15      111.82      141.26     10.10 o 
 -10   4  15       35.29       40.86      6.61 o 
  -9   4  15       65.08       71.95      6.12 o 
  -8   4  15        3.34        2.69      4.08 o 
  -7   4  15        8.83        5.22      4.01 o 
  -6   4  15        4.68        1.89      3.77 o 
  -5   4  15        4.16        6.00      4.04 o 
  -4   4  15       11.53       13.41      4.98 o 
  -3   4  15       37.83       45.19      6.00 o 
  -2   4  15       13.94       11.46      5.04 o 
  -1   4  15        0.41       12.05      4.78 o 
   0   4  15       15.05       15.69      7.17 o 
   1   4  15       32.84       39.44      8.18 o 
   2   4  15       32.77       37.04      8.72 o 
   3   4  15        0.01        1.55      6.04 o 
   4   4  15      138.78      139.85     16.69 o 
   5   4  15        2.89        3.49      9.12 o 
 -14   5  15       11.23      -10.32     10.32 o 
 -13   5  15       22.15       20.50      6.69 o 
 -12   5  15        0.06        2.94      5.40 o 
 -11   5  15        0.24        0.36      5.34 o 
 -10   5  15        2.41       -0.02      5.14 o 
  -9   5  15       68.93       56.89      9.25 o 
  -8   5  15        9.07        9.95      4.72 o 
  -7   5  15        0.85        1.84      4.44 o 
  -6   5  15       24.31       35.14      5.63 o 
  -5   5  15        5.76        8.61      4.81 o 
  -4   5  15      191.85      208.05     10.13 o 
  -3   5  15      131.66      132.37      8.07 o 
  -2   5  15        1.44        4.94      4.69 o 
  -1   5  15       30.44       43.43      6.26 o 
   0   5  15       45.15       32.52      6.10 o 
   1   5  15       52.24       47.93      8.92 o 
   2   5  15      110.36      100.66     11.07 o 
   3   5  15       38.12       48.78      7.57 o 
   4   5  15        0.53       -7.57     11.36 o 
 -13   6  15       11.83       19.68      7.93 o 
 -12   6  15        4.45        9.04      5.87 o 
 -11   6  15        3.26       -4.41      5.30 o 
 -10   6  15        3.70       -3.45      6.80 o 
  -9   6  15        1.97       -2.61      6.42 o 
  -8   6  15        0.62       -3.15      6.56 o 
  -7   6  15       66.79       46.67      9.00 o 
  -6   6  15       75.41       70.07      9.70 o 
  -5   6  15       20.24       21.69      6.49 o 
  -4   6  15       15.18       10.02      4.83 o 
  -3   6  15       17.14       32.89      6.67 o 
  -2   6  15       38.59       45.92      9.81 o 
  -1   6  15       20.22       24.62      6.78 o 
   0   6  15        0.02        2.75      5.67 o 
   1   6  15        7.63        0.34      9.98 o 
   2   6  15        6.87       13.43      7.78 o 
   3   6  15       16.03       17.01      8.42 o 
   4   6  15       32.92       53.00     15.14 o 
 -13   7  15        0.99       10.55      8.72 o 
 -12   7  15       21.58       42.34      9.98 o 
 -11   7  15       34.86       34.35      9.61 o 
 -10   7  15        5.15        1.96     11.70 o 
  -9   7  15       25.87       35.60      8.72 o 
  -8   7  15       25.06       44.27      8.64 o 
  -7   7  15        6.97        7.12      8.43 o 
  -6   7  15       34.77       26.91      8.02 o 
  -5   7  15        1.15       -3.81      6.56 o 
  -4   7  15       46.91       46.51      9.24 o 
  -3   7  15      211.67      208.21     19.96 o 
  -2   7  15      117.07      141.44     17.55 o 
  -1   7  15        7.13       17.21     11.70 o 
   0   7  15       61.46       65.39     14.45 o 
   1   7  15        0.64        5.63      7.42 o 
   2   7  15        1.20       -7.42     18.24 o 
   3   7  15       34.99       42.58      9.94 o 
   4   7  15        7.16        0.00     12.73 o 
 -12   8  15        8.23       14.14      9.24 o 
 -11   8  15        0.01       -6.94      7.74 o 
 -10   8  15        0.01        7.33      7.88 o 
  -9   8  15        0.89        2.87      7.42 o 
  -8   8  15       63.57       62.76     10.34 o 
  -7   8  15        0.00       -6.03      6.03 o 
  -6   8  15       85.88       89.26     10.46 o 
  -5   8  15        4.93        9.95      7.53 o 
  -4   8  15       40.12       33.02      8.99 o 
  -3   8  15       59.05       62.98     13.77 o 
  -2   8  15      250.82      266.37     23.40 o 
  -1   8  15        6.13        8.95     11.01 o 
   0   8  15       16.60       15.84      8.02 o 
   1   8  15       59.43       75.86     10.78 o 
   2   8  15       13.92       26.56      8.88 o 
   3   8  15       12.14        7.93      8.02 o 
 -11   9  15        0.10       -1.19      8.39 o 
 -10   9  15        6.04        8.92      8.15 o 
  -9   9  15        8.16        6.99      7.88 o 
  -8   9  15       12.94       21.87      8.39 o 
  -7   9  15       39.03       37.51      9.06 o 
  -6   9  15       14.67       18.92      8.02 o 
  -5   9  15       50.65       58.31     12.05 o 
  -4   9  15       54.87       59.68      9.84 o 
  -3   9  15       31.14       34.07     12.73 o 
  -2   9  15       13.78       19.62      9.00 o 
  -1   9  15        2.70       -5.16      7.54 o 
   0   9  15       17.21       11.46      8.64 o 
   1   9  15        2.25       14.45      8.76 o 
   2   9  15       16.66       24.55      9.01 o 
 -10  10  15        0.67        1.03      8.27 o 
  -9  10  15        4.54       12.03      9.98 o 
  -8  10  15       42.07       30.75      9.72 o 
  -7  10  15        6.91       -0.27      7.59 o 
  -6  10  15       35.13       42.86      9.85 o 
  -4  10  15        0.91       -6.86      6.86 o 
  -3  10  15        1.40        6.19      8.03 o 
  -2  10  15       84.59      105.63     12.16 o 
  -1  10  15        0.73       -8.64     15.14 o 
   0  10  15       59.06       78.89     18.41 o 
   1  10  15       61.57       54.37     12.39 o 
  -9  11  15        1.67        2.41     12.39 o 
  -8  11  15        1.74        6.21      8.51 o 
  -7  11  15       16.18        6.91      8.27 o 
  -6  11  15       26.82       39.66      8.62 o 
  -5  11  15       38.24       37.37      8.41 o 
  -4  11  15        0.02        7.56      6.82 o 
  -3  11  15       69.66       90.77     16.69 o 
  -2  11  15       21.97       15.78      9.06 o 
  -1  11  15        0.52       -9.12      9.12 o 
   0  11  15       44.46       62.98     15.83 o 
  -6  12  15        1.63       10.32      9.98 o 
  -5  12  15        3.21        3.57      6.82 o 
  -4  12  15       10.59       11.25      7.27 o 
  -3  12  15        7.71        5.85      8.78 o 
 -12   0  16        2.42       -6.91      6.91 o 
 -10   0  16       22.88       30.57      8.39 o 
  -8   0  16      129.99      120.39     10.83 o 
  -6   0  16      348.86      386.48     23.75 o 
  -4   0  16       90.09       89.82     13.77 o 
  -2   0  16        0.02        8.95      9.29 o 
   0   0  16       27.46       51.28     12.73 o 
   2   0  16        4.06       20.99     11.70 o 
   4   0  16       10.20       23.06     13.77 o 
 -13   1  16       61.02       67.24      7.56 o 
 -12   1  16       15.19       10.88      6.16 o 
 -11   1  16       64.30       71.72      7.39 o 
 -10   1  16      254.73      318.07     13.86 o 
  -9   1  16       10.97       11.90      4.96 o 
  -8   1  16       24.65       27.69      5.45 o 
  -7   1  16       37.10       43.34      5.58 o 
  -6   1  16        8.25        9.85      5.48 o 
  -5   1  16        0.93        0.67      6.03 o 
  -4   1  16       29.05       20.66     15.14 o 
  -3   1  16       25.57       35.65      7.91 o 
  -2   1  16        3.15       11.22      6.80 o 
  -1   1  16        8.15       -1.77      6.42 o 
   0   1  16      173.60      177.15     13.13 o 
   1   1  16        2.09       12.48      7.35 o 
   2   1  16      194.14      227.83     14.84 o 
   3   1  16        2.38        5.29      8.62 o 
   4   1  16       97.44       95.49     12.65 o 
 -13   2  16        3.24       -4.88      7.77 o 
 -12   2  16       10.46        8.23      6.41 o 
 -11   2  16        4.99        0.85      6.26 o 
 -10   2  16        3.19        4.83      5.00 o 
  -9   2  16      208.17      253.30     12.12 o 
  -8   2  16       74.00       73.07      6.51 o 
  -7   2  16       22.21       23.07      5.94 o 
  -6   2  16       33.22       22.41      7.29 o 
  -5   2  16        0.40        3.86      6.12 o 
  -4   2  16        0.66        2.44      6.07 o 
  -3   2  16       56.83       58.67     11.53 o 
  -2   2  16       15.04        8.80      6.69 o 
  -1   2  16        2.24        2.38      9.98 o 
   0   2  16        6.21       12.98      7.42 o 
   1   2  16       14.80        6.02      7.30 o 
   2   2  16       23.23       35.07      8.88 o 
   3   2  16       68.40       96.53     12.10 o 
   4   2  16        0.31        5.02      9.12 o 
 -13   3  16        8.79        9.97      7.11 o 
 -12   3  16       20.64       19.14      6.63 o 
 -11   3  16       26.05       15.63      6.47 o 
 -10   3  16       15.07       15.86      6.14 o 
  -9   3  16        0.03       -0.64      3.95 o 
  -8   3  16        7.21        5.59      5.04 o 
  -7   3  16       96.26       92.33      6.67 o 
  -6   3  16       96.01       92.32      6.54 o 
  -5   3  16        0.00       -1.87      4.53 o 
  -4   3  16      193.42      166.77      9.40 o 
  -3   3  16       61.80       68.02      9.10 o 
  -2   3  16       29.09       29.25      8.03 o 
  -1   3  16        0.93       -5.51      6.56 o 
   0   3  16       13.13       19.33      7.91 o 
   1   3  16       37.03       35.90      8.72 o 
   2   3  16       52.62       58.10     10.34 o 
   3   3  16        0.04       -0.14      8.13 o 
   4   3  16       61.57       56.10     15.83 o 
 -13   4  16       37.01       31.43      7.34 o 
 -12   4  16       35.91       42.54     11.06 o 
 -11   4  16       69.52       73.80      8.08 o 
 -10   4  16        5.84        2.49      5.65 o 
  -9   4  16        0.01        8.73      7.53 o 
  -8   4  16        4.97       17.56      6.00 o 
  -7   4  16        0.03       -3.19      4.80 o 
  -6   4  16       12.00       13.53      5.38 o 
  -5   4  16        2.52        4.09      4.53 o 
  -4   4  16       58.75       77.33      8.48 o 
  -3   4  16       41.90       50.30      6.38 o 
  -2   4  16        4.47       -2.72      4.75 o 
  -1   4  16        3.44        0.97     12.22 o 
   0   4  16        2.36       -1.49      6.91 o 
   1   4  16       15.95        8.95      7.79 o 
   2   4  16       85.35       98.18     18.07 o 
   3   4  16       44.45       41.38     13.08 o 
 -12   5  16       21.50       25.74     11.45 o 
 -11   5  16        5.41        4.96      5.84 o 
 -10   5  16        4.86       -1.39      7.42 o 
  -9   5  16        0.64       -0.37      6.93 o 
  -8   5  16       44.01       59.28     13.42 o 
  -7   5  16       39.14       28.99      8.39 o 
  -6   5  16       66.53       62.02      9.97 o 
  -5   5  16       44.32       50.50      6.68 o 
  -4   5  16       22.97       26.16      8.09 o 
  -3   5  16       16.07       28.41     14.45 o 
  -2   5  16        3.84        6.11      9.46 o 
  -1   5  16        1.81       -2.62      5.73 o 
   0   5  16        1.58       -8.95      8.95 o 
   1   5  16        9.85       34.41     13.42 o 
   2   5  16       40.84       47.87      9.45 o 
   3   5  16        6.06       -3.10     11.36 o 
 -12   6  16       50.26       75.27      8.39 o 
 -11   6  16        1.41       15.68     17.90 o 
 -10   6  16       14.89       11.69      7.91 o 
  -9   6  16       34.61       17.49     15.14 o 
  -8   6  16        4.74        9.59     12.39 o 
  -7   6  16        1.72       19.12      7.92 o 
  -6   6  16        3.50       -2.10      6.93 o 
  -5   6  16        5.89        5.16      7.54 o 
  -4   6  16      251.56      259.14     22.03 o 
  -3   6  16        0.67        0.00     10.32 o 
  -2   6  16       44.05       69.86     15.14 o 
  -1   6  16       17.28       17.55     12.05 o 
   0   6  16        9.43        2.41     11.70 o 
   1   6  16       14.83       17.21     12.73 o 
   2   6  16       11.34       18.41      8.57 o 
 -11   7  16        0.09       -6.35      7.59 o 
 -10   7  16        0.05       -4.99      7.15 o 
  -9   7  16       56.00       51.19     14.63 o 
  -8   7  16        2.05       -1.68      7.53 o 
  -7   7  16       14.02        7.72      7.64 o 
  -6   7  16        7.64       -3.61      7.54 o 
  -5   7  16       22.43       18.78      8.62 o 
  -4   7  16        0.10       14.11     12.05 o 
  -3   7  16       18.07       17.21     12.73 o 
  -2   7  16        5.34       18.93     11.36 o 
  -1   7  16        6.18        2.75     11.36 o 
   0   7  16        4.36       25.47     13.42 o 
   1   7  16        0.04        2.24      8.03 o 
   2   7  16        8.12       19.09      8.96 o 
 -11   8  16      105.61      110.13     17.55 o 
 -10   8  16        4.33       -1.03     11.53 o 
  -9   8  16       69.88       69.00     14.45 o 
  -8   8  16       38.47       41.87      9.90 o 
  -7   8  16        2.87       12.22      8.27 o 
  -6   8  16        7.77       13.47      8.39 o 
  -5   8  16        0.18       -3.02      7.40 o 
  -4   8  16      104.37      118.04     16.86 o 
  -3   8  16       51.24       59.88     14.11 o 
  -2   8  16       43.90       63.67     15.14 o 
  -1   8  16        0.07       -2.41     12.05 o 
   0   8  16       29.24       25.40      9.37 o 
   1   8  16       12.95       21.76     12.39 o 
 -10   9  16        5.99       -0.34     11.70 o 
  -9   9  16       16.57       21.05     12.05 o 
  -8   9  16        7.76       14.11      8.52 o 
  -7   9  16       13.38       30.01      9.06 o 
  -6   9  16        0.02       -1.73      7.78 o 
  -5   9  16        1.81       -7.50      7.50 o 
  -4   9  16       80.61       67.11     15.83 o 
  -3   9  16       21.21       18.24     12.73 o 
  -2   9  16       16.40       15.37      8.99 o 
  -1   9  16       11.72       -4.07      8.33 o 
   0   9  16       22.47       21.28      9.48 o 
  -8  10  16       19.81       16.01      8.62 o 
  -7  10  16        2.75       -4.96      7.29 o 
  -6  10  16       42.33       42.08      9.98 o 
  -5  10  16        6.46       16.48      9.37 o 
  -4  10  16        7.06        9.32     16.52 o 
  -3  10  16        4.69       15.04     11.36 o 
  -2  10  16        0.66       -5.87      8.62 o 
 -11   0  17       56.63       70.36     10.46 o 
  -9   0  17       32.27       28.04      8.75 o 
  -7   0  17        0.17       -6.19      8.95 o 
  -5   0  17       74.40      119.76     16.17 o 
  -3   0  17      194.08      166.57     17.90 o 
  -1   0  17        1.87       -3.79      9.98 o 
   1   0  17       95.65       82.94     16.17 o 
 -12   1  17       15.06       28.71      6.58 o 
 -11   1  17      169.66      221.39     10.44 o 
 -10   1  17       16.33       13.30      7.44 o 
  -9   1  17        3.67       -3.53      5.09 o 
  -8   1  17       27.82       26.26      5.89 o 
  -7   1  17       31.40       46.71     12.23 o 
  -6   1  17        8.64       22.95      7.53 o 
  -5   1  17       37.95       26.13      7.91 o 
  -4   1  17       66.16       58.65      9.29 o 
  -3   1  17        0.16       -4.59      6.69 o 
  -2   1  17       13.31       17.32      7.66 o 
  -1   1  17       83.59       77.48     20.82 o 
   0   1  17       16.29       24.43      8.52 o 
   1   1  17      124.77      176.27     24.26 o 
   2   1  17       54.25       44.93     10.34 o 
 -12   2  17      154.75      169.22     11.24 o 
 -11   2  17        0.01        8.04      6.45 o 
 -10   2  17       19.75       21.48      6.89 o 
  -9   2  17      131.97      137.74      8.42 o 
  -8   2  17        0.02       -5.27      5.27 o 
  -7   2  17       66.07       70.34      7.81 o 
  -6   2  17        2.30        2.44      7.04 o 
  -5   2  17       22.48        7.74     13.59 o 
  -4   2  17        2.72        0.89      8.09 o 
  -3   2  17        9.15       14.46      7.42 o 
  -2   2  17        8.54       -6.67      7.92 o 
  -1   2  17        0.37        5.79      7.18 o 
   0   2  17        0.03        3.84     14.63 o 
   1   2  17        0.41       18.43      8.13 o 
   2   2  17        4.15        5.44      8.75 o 
 -12   3  17        1.11       -2.97      6.31 o 
 -11   3  17        1.69       -3.84      6.10 o 
 -10   3  17        3.01       -1.71      7.05 o 
  -9   3  17       14.60       20.35     10.84 o 
  -8   3  17        0.16       -4.51      7.06 o 
  -7   3  17       17.00        6.50      7.57 o 
  -6   3  17        4.18       -1.77      6.93 o 
  -5   3  17       67.24       81.62     10.21 o 
  -4   3  17      218.73      221.98     14.23 o 
  -3   3  17        0.02       -5.19      6.42 o 
  -2   3  17       60.85       47.77     10.67 o 
  -1   3  17      110.45      148.73     12.87 o 
   0   3  17        2.41       -6.66      6.66 o 
   1   3  17       32.41       33.02     11.70 o 
   2   3  17       11.41        1.32      8.82 o 
 -12   4  17        1.88       -6.02      6.02 o 
 -11   4  17       10.40        7.81      6.30 o 
 -10   4  17        4.70       -2.04      7.04 o 
  -9   4  17       26.82       31.94      8.76 o 
  -8   4  17       91.43       87.17     10.83 o 
  -7   4  17        1.35       -2.57      6.93 o 
  -6   4  17        0.31       -5.63      6.91 o 
  -5   4  17       11.01       20.51      6.81 o 
  -4   4  17      130.60      131.46     17.55 o 
  -3   4  17        0.05        2.06     10.32 o 
  -2   4  17       14.08       24.09     12.39 o 
  -1   4  17        7.69       15.14     12.73 o 
   0   4  17        5.47        5.16     12.05 o 
   1   4  17       51.25       56.78     14.80 o 
 -11   5  17        4.66       14.80      8.27 o 
 -10   5  17       12.62        7.83      8.23 o 
  -9   5  17        2.86        9.51      8.39 o 
  -8   5  17        2.67        0.39      7.53 o 
  -7   5  17        0.43        0.52      6.81 o 
  -6   5  17        8.54       -6.73      6.94 o 
  -5   5  17        3.17        3.44     10.32 o 
  -4   5  17       68.93       69.86     14.80 o 
  -3   5  17       62.15       63.32     14.45 o 
  -2   5  17       78.29       64.01     15.14 o 
  -1   5  17       85.51       70.21     15.83 o 
   0   5  17       59.07       86.04     17.21 o 
   1   5  17        5.82       -2.06     12.05 o 
 -11   6  17        0.06       -6.88     10.32 o 
 -10   6  17       12.33       -0.51      7.78 o 
  -9   6  17       66.07       67.46     13.08 o 
  -8   6  17        4.91        1.83      7.78 o 
  -7   6  17       27.26       27.39      9.06 o 
  -6   6  17        1.15       -6.86      6.86 o 
  -5   6  17       82.58       77.43     15.49 o 
  -4   6  17       60.37       65.04     15.14 o 
  -3   6  17       61.29       43.02     14.80 o 
  -2   6  17        6.54       -0.69     11.01 o 
  -1   6  17       27.62       20.65     13.08 o 
   0   6  17       79.27       88.45     16.86 o 
 -10   7  17        5.20        6.41      8.02 o 
  -9   7  17       42.76       48.26     10.21 o 
  -8   7  17        7.26       10.55      8.37 o 
  -7   7  17        1.00       -5.15      7.78 o 
  -6   7  17        0.65       -0.24      7.50 o 
  -5   7  17        0.02        2.41     12.05 o 
  -4   7  17        9.24       23.40     12.39 o 
  -3   7  17       12.77        8.26     12.05 o 
  -2   7  17        6.73        1.38     11.01 o 
  -1   7  17       10.40        8.60     12.39 o 
   0   7  17        8.36        3.79     12.73 o 
  -8   8  17       66.44       82.35     11.68 o 
  -7   8  17       44.26       43.36     10.10 o 
  -6   8  17       16.86        5.33      8.52 o 
  -5   8  17      127.77       98.43     17.90 o 
  -4   8  17       31.84       28.22     13.77 o 
  -3   8  17        8.18        4.13     11.70 o 
  -2   8  17        1.25      -11.36     11.36 o 
  -6   9  17       21.43       14.02      9.72 o 
  -5   9  17       18.79       21.68     13.77 o 
  -4   9  17       12.69        3.10     12.05 o 
 -10   0  18      223.22      244.93     15.69 o 
  -8   0  18       39.86       55.41     14.11 o 
  -6   0  18        2.51       -9.64      9.64 o 
  -4   0  18       71.66       95.67     16.17 o 
  -2   0  18        0.25       -9.98      9.98 o 
   0   0  18       40.26       46.12     14.11 o 
 -11   1  18       12.66        6.65      6.68 o 
 -10   1  18        0.03        4.64      5.75 o 
  -9   1  18        2.04       -0.66      5.63 o 
  -8   1  18        5.15       -5.61      5.61 o 
  -7   1  18       13.05       21.28      8.75 o 
  -6   1  18        2.14       -4.19      6.93 o 
  -5   1  18        2.87        6.02      7.30 o 
  -4   1  18        0.01       -6.95      7.25 o 
  -3   1  18        3.54        6.62      7.66 o 
  -2   1  18       52.17       56.85     21.85 o 
  -1   1  18        2.87       -6.21      7.18 o 
   0   1  18        0.34       17.46      8.39 o 
 -11   2  18       11.04       12.99     11.70 o 
 -10   2  18       59.81       70.65      8.73 o 
  -9   2  18       35.61       29.83     19.44 o 
  -8   2  18      102.71      114.95     11.92 o 
  -7   2  18        0.88       -6.42      6.42 o 
  -6   2  18        1.77       -3.09      7.01 o 
  -5   2  18        7.06       13.42      7.79 o 
  -4   2  18        0.03       -5.37      6.80 o 
  -3   2  18       86.22      101.97     11.56 o 
  -2   2  18        2.68        5.85      8.03 o 
  -1   2  18        0.00       -1.47      7.40 o 
   0   2  18        5.21       13.05      8.15 o 
 -10   3  18        0.04       -1.28      7.66 o 
  -9   3  18        0.19        5.57      7.91 o 
  -8   3  18        0.92        8.08      8.37 o 
  -7   3  18       13.73       11.62      8.26 o 
  -6   3  18        0.38       -3.79     11.01 o 
  -5   3  18        6.41        2.06     10.67 o 
  -4   3  18        6.65        0.69     11.01 o 
  -3   3  18        0.12       -9.64      9.98 o 
  -2   3  18      250.72      255.70     23.75 o 
  -1   3  18       10.43       44.39     14.45 o 
 -10   4  18        0.91       -7.15      7.15 o 
  -9   4  18        7.63       13.46      8.33 o 
  -8   4  18       29.32       37.67      9.35 o 
  -7   4  18        0.13       -6.93      6.93 o 
  -6   4  18        6.25       -2.06     11.01 o 
  -5   4  18        7.69       10.67     11.70 o 
  -4   4  18        1.91       -8.60     10.67 o 
  -3   4  18       11.12       12.73     12.05 o 
  -2   4  18       28.34       30.28     13.42 o 
  -1   4  18       23.47       36.82     14.45 o 
  -9   5  18        3.35       -4.38      7.88 o 
  -8   5  18       29.76       39.62      9.84 o 
  -7   5  18      162.02      191.84     15.06 o 
  -6   5  18       17.60       14.80     12.73 o 
  -5   5  18       40.90       45.77     13.77 o 
  -4   5  18      107.95      115.98     18.24 o 
  -3   5  18        6.36        0.69     11.70 o 
  -2   5  18       32.61       25.81     13.77 o 
  -8   6  18        2.45        4.64      8.64 o 
  -7   6  18       17.42       10.23      8.82 o 
  -6   6  18        1.18       -7.57     11.36 o 
  -5   6  18       43.39       69.86     16.52 o 
  -4   6  18        1.23        9.29     13.08 o 
  -3   6  18       38.87       36.82     14.11 o 
  -7   0  19       26.50        8.26     11.36 o 
  -5   0  19        1.27        1.03     10.32 o 
  -3   0  19        0.94       -6.88      9.64 o 
  -8   1  19        1.30        6.88      7.99 o 
  -7   1  19       25.11       35.35      9.70 o 
  -6   1  19        1.01       -6.54      7.54 o 
  -5   1  19       26.73       10.51     11.36 o 
  -4   1  19        5.89        5.73      8.37 o 
  -3   1  19       20.71       32.35     13.77 o 
  -7   2  19        0.05        4.47     11.36 o 
  -6   2  19        4.89       -4.13     11.01 o 
  -5   2  19        0.79        0.34     11.36 o 
  -4   2  19       30.37       20.30     12.05 o 
  -6   3  19        0.11      -10.32     10.32 o 
  -5   3  19        9.59       -2.06     12.73 o 
                                                 
