# Supplementary material for: Methyl 3′-benzyl-4′-(2,4-di­chloro­phen­yl)-1′-methyl-2-oxo­spiro­[indoline-3,2′-pyrrolidine]-3′-carboxyl­ate
Source: Acta Crystallogr Sect E Struct Rep Online. 2014 Feb 22;70(Pt 3):o335. doi: 10.1107/S1600536814003523 (PMC3998484; doi:10.1107/S1600536814003523)
Supplement: Supplementary file 3 [file e-70-0o335-Isup3.cml]

<?xml version="1.0" ?>
<cml>
<molecule title="Methyl 3&#39;-benzyl-4&#39;-(2,4-dichlorophenyl)-1&#39;-methyl-2-oxo-1,2-dihydrospiro[indole-3,2&#39;-pyrrolidine]-3&#39;-carboxylate" id="m1">
  <atomArray>
    <atom id="a1" elementType="C" />
    <atom id="a2" elementType="O" />
    <atom id="a3" elementType="C" />
    <atom id="a4" elementType="O" />
    <atom id="a5" elementType="C" />
    <atom id="a6" elementType="C" />
    <atom id="a7" elementType="C" />
    <atom id="a8" elementType="C" />
    <atom id="a9" elementType="C" />
    <atom id="a10" elementType="C" />
    <atom id="a11" elementType="C" />
    <atom id="a12" elementType="C" />
    <atom id="a13" elementType="C" />
    <atom id="a14" elementType="C" />
    <atom id="a15" elementType="N" />
    <atom id="a16" elementType="C" />
    <atom id="a17" elementType="C" />
    <atom id="a18" elementType="C" />
    <atom id="a19" elementType="O" />
    <atom id="a20" elementType="N" />
    <atom id="a21" elementType="C" />
    <atom id="a22" elementType="C" />
    <atom id="a23" elementType="C" />
    <atom id="a24" elementType="C" />
    <atom id="a25" elementType="C" />
    <atom id="a26" elementType="C" />
    <atom id="a27" elementType="C" />
    <atom id="a28" elementType="C" />
    <atom id="a29" elementType="Cl" />
    <atom id="a30" elementType="C" />
    <atom id="a31" elementType="C" />
    <atom id="a32" elementType="Cl" />
    <atom id="a33" elementType="C" />
    <atom id="a34" elementType="C" />
  </atomArray>
  <bondArray>
    <bond atomRefs2="a1 a2" order="1" />
    <bond atomRefs2="a2 a3" order="1" />
    <bond atomRefs2="a3 a4" order="2" />
    <bond atomRefs2="a3 a5" order="1" />
    <bond atomRefs2="a5 a6" order="1" />
    <bond atomRefs2="a6 a7" order="1" />
    <bond atomRefs2="a7 a8" order="2">
      <bondStereo>T</bondStereo>
    </bond>
    <bond atomRefs2="a8 a9" order="1" />
    <bond atomRefs2="a9 a10" order="2">
      <bondStereo>C</bondStereo>
    </bond>
    <bond atomRefs2="a10 a11" order="1" />
    <bond atomRefs2="a11 a12" order="2">
      <bondStereo>C</bondStereo>
    </bond>
    <bond atomRefs2="a7 a12" order="1" />
    <bond atomRefs2="a5 a13" order="1" />
    <bond atomRefs2="a13 a14" order="1" />
    <bond atomRefs2="a14 a15" order="1" />
    <bond atomRefs2="a15 a16" order="1" />
    <bond atomRefs2="a15 a17" order="1" />
    <bond atomRefs2="a5 a17" order="1" />
    <bond atomRefs2="a17 a18" order="1" />
    <bond atomRefs2="a18 a19" order="2" />
    <bond atomRefs2="a18 a20" order="1" />
    <bond atomRefs2="a20 a21" order="1" />
    <bond atomRefs2="a21 a22" order="2">
      <bondStereo>T</bondStereo>
    </bond>
    <bond atomRefs2="a22 a23" order="1" />
    <bond atomRefs2="a23 a24" order="2">
      <bondStereo>C</bondStereo>
    </bond>
    <bond atomRefs2="a24 a25" order="1" />
    <bond atomRefs2="a25 a26" order="2">
      <bondStereo>T</bondStereo>
    </bond>
    <bond atomRefs2="a17 a26" order="1" />
    <bond atomRefs2="a21 a26" order="1" />
    <bond atomRefs2="a13 a27" order="1" />
    <bond atomRefs2="a27 a28" order="2">
      <bondStereo>C</bondStereo>
    </bond>
    <bond atomRefs2="a28 a29" order="1" />
    <bond atomRefs2="a28 a30" order="1" />
    <bond atomRefs2="a30 a31" order="2">
      <bondStereo>T</bondStereo>
    </bond>
    <bond atomRefs2="a31 a32" order="1" />
    <bond atomRefs2="a31 a33" order="1" />
    <bond atomRefs2="a33 a34" order="2">
      <bondStereo>C</bondStereo>
    </bond>
    <bond atomRefs2="a27 a34" order="1" />
  </bondArray>
</molecule>
</cml>
